# Supplementary material for: Transcriptomic and Bioinformatic Analyses Identifying a Central Mif-Cop9-Nf-kB Signaling Network in Innate Immunity Response of Ciona robusta
Source: Int J Mol Sci. 2023 Feb 18;24(4):4112. doi: 10.3390/ijms24044112 (PMC9960688; doi:10.3390/ijms24044112)
Supplement: Supplementary file 1 [file ijms-24-04112-s001.zip]

Archive with 2 entries (2 files):
- File S1.xlsx
- FIle S2.xlsx
