# Supplementary material for: Transcriptomic and Bioinformatic Analyses Identifying a Central Mif-Cop9-Nf-kB Signaling Network in Innate Immunity Response of Ciona robusta
Source: Int J Mol Sci. 2023 Feb 18;24(4):4112. doi: 10.3390/ijms24044112 (PMC9960688; doi:10.3390/ijms24044112)
Supplement: Supplementary file 1 [file ijms-24-04112-s001.zip › File S1.xlsx]

## Sheet: sheet1 -transcript all
id	logFC	logCPM	PValue	adj	log10
ENSCING00000005281	-1.49935	3.63804	0.00149784	0.0221112	2.82453
ENSCING00000001922	-1.49846	-2.29205	0.042726	0.242737	1.36931
ENSCING00000017130	-1.49729	1.31536	0.00204453	0.0282842	2.68941
ENSCING00000011721	-1.49595	4.4041	0.00143143	0.0213601	2.84423
ENSCING00000012734	-1.49278	1.94072	0.00196006	0.0274832	2.70773
ENSCING00000015786	-1.49266	3.81551	0.0014947	0.0220847	2.82544
ENSCING00000003443	-1.49139	3.1145	0.00164254	0.0238269	2.78449
ENSCING00000007776	-1.48889	5.61432	0.00144705	0.0215247	2.83952
ENSCING00000024250	-1.48711	3.40085	0.00165944	0.0240241	2.78004
ENSCING00000025095	-1.48617	2.06167	0.00200529	0.0278814	2.69782
ENSCING00000023886	-1.48591	3.94896	0.00156311	0.0228904	2.80601
ENSCING00000009392	-1.48492	3.51281	0.00163492	0.0237733	2.7865
ENSCING00000000152	-1.48268	5.77599	0.00151769	0.0223443	2.81882
ENSCING00000024778	-1.48165	4.23386	0.00157976	0.0230933	2.80141
ENSCING00000018417	-1.47731	-2.86615	0.125469	0.463151	0.901462
ENSCING00000023530	-1.47524	4.07741	0.00168621	0.0243688	2.77309
ENSCING00000018599	-1.47494	4.73413	0.00163078	0.0237341	2.7876
ENSCING00000020217	-1.47396	-1.72817	0.0263178	0.179187	1.57975
ENSCING00000024326	-1.4733	1.97469	0.00209993	0.0288569	2.6778
ENSCING00000013145	-1.4704	4.22141	0.00172458	0.0249015	2.76332
ENSCING00000024483	-1.4692	1.48419	0.00252407	0.0331665	2.5979
ENSCING00000023217	-1.46734	4.0239	0.00176987	0.0253559	2.75206
ENSCING00000011919	-1.46693	-0.445432	0.00494063	0.0544691	2.30622
ENSCING00000018391	-1.4633	5.25845	0.00174952	0.0251298	2.75708
ENSCING00000024924	-1.46305	3.94946	0.00183927	0.0261233	2.73536
ENSCING00000009503	-1.46223	7.45707	0.001729	0.0249436	2.7622
ENSCING00000018794	-1.45978	2.3327	0.00222212	0.0301347	2.65323
ENSCING00000021853	-1.45626	3.74077	0.00199303	0.0278048	2.70049
ENSCING00000008348	-1.45546	7.44458	0.00181392	0.0258077	2.74138
ENSCING00000020065	-1.45537	-1.87521	0.0253697	0.175189	1.59569
ENSCING00000020720	-1.45368	-2.76068	0.0908317	0.383104	1.04176
ENSCING00000019338	-1.45166	-2.91612	0.125469	0.463151	0.901462
ENSCING00000024712	-1.45076	-3.06977	0.182552	0.562727	0.738613
ENSCING00000007237	-1.44994	3.54351	0.00201009	0.0279013	2.69678
ENSCING00000017079	-1.44687	-0.0656473	0.00632017	0.0655202	2.19927
ENSCING00000014379	-1.44566	2.63744	0.00229696	0.0308719	2.63885
ENSCING00000020221	-1.44472	5.09093	0.00199146	0.0278048	2.70083
ENSCING00000013517	-1.44319	3.93629	0.00209768	0.0288501	2.67826
ENSCING00000001893	-1.44204	6.87495	0.00199724	0.0278048	2.69957
ENSCING00000020604	-1.44097	-3.0719	0.182552	0.562727	0.738613
ENSCING00000024103	-1.43917	2.73807	0.00247628	0.0326948	2.6062
ENSCING00000009993	-1.43848	7.65107	0.00203986	0.0282668	2.6904
ENSCING00000019050	-1.43841	3.1826	0.00229379	0.0308719	2.63945
ENSCING00000025074	-1.43811	-2.43884	0.0841904	0.36546	1.07474
ENSCING00000018104	-1.43755	-1.39504	0.0188592	0.143104	1.72448
ENSCING00000024576	-1.43673	-2.57184	0.0874026	0.373993	1.05848
ENSCING00000015150	-1.4362	3.88172	0.0022247	0.0301448	2.65273
ENSCING00000000639	-1.43594	3.70423	0.00227813	0.0307677	2.64242
ENSCING00000018654	-1.43557	1.82747	0.00290183	0.0366707	2.53733
ENSCING00000008657	-1.43525	6.29705	0.00210228	0.0288652	2.67731
ENSCING00000007365	-1.43409	2.21142	0.00260478	0.0337967	2.58423
ENSCING00000017588	-1.4327	-0.244685	0.00721782	0.0724152	2.14159
ENSCING00000010046	-1.4323	-2.22477	0.042726	0.242737	1.36931
ENSCING00000003900	-1.42923	2.44763	0.00269516	0.0347778	2.56942
ENSCING00000025143	-1.42619	2.29356	0.00283239	0.0360137	2.54785
ENSCING00000022103	-1.42505	6.83701	0.00224628	0.0304123	2.64854
ENSCING00000021357	-1.42368	4.64062	0.00232638	0.0311897	2.63332
ENSCING00000019336	-1.42319	-1.63422	0.0229519	0.163205	1.63918
ENSCING00000014308	-1.42223	-1.89985	0.0358655	0.217141	1.44532
ENSCING00000022580	-1.42206	7.3833	0.00228658	0.0308063	2.64081
ENSCING00000013007	-1.41985	2.22563	0.00271807	0.0349914	2.56574
ENSCING00000014171	-1.4196	0.374927	0.00548138	0.0590116	2.26111
ENSCING00000003882	-1.41898	3.17225	0.00269233	0.0347686	2.56987
ENSCING00000012785	-1.41828	0.315246	0.00528416	0.0572243	2.27702
ENSCING00000023265	-1.41495	-1.60439	0.0197271	0.147253	1.70494
ENSCING00000004648	-1.41487	5.64587	0.00243211	0.0322924	2.61402
ENSCING00000019551	-1.41486	-3.29735	0.20207	0.588801	0.694497
ENSCING00000005989	-1.40995	6.52315	0.00249057	0.0328309	2.6037
ENSCING00000000205	-1.40898	6.93243	0.00250861	0.0329897	2.60057
ENSCING00000020376	-1.40862	-0.873547	0.0104372	0.094854	1.98142
ENSCING00000009737	-1.40694	5.08612	0.00259062	0.0337967	2.5866
ENSCING00000001618	-1.40019	6.28484	0.00268199	0.0346893	2.57154
ENSCING00000020134	-1.39924	-2.21408	0.0641713	0.31269	1.19266
ENSCING00000007235	-1.39894	6.77202	0.00268639	0.034719	2.57083
ENSCING00000007261	-1.39814	5.94926	0.00271293	0.0349525	2.56656
ENSCING00000014004	-1.39774	-2.6166	0.111425	0.431782	0.953017
ENSCING00000003763	-1.39755	1.52231	0.00398583	0.0464235	2.39948
ENSCING00000024808	-1.39754	3.12344	0.00296185	0.0373147	2.52844
ENSCING00000020044	-1.39719	2.9981	0.00307102	0.0382798	2.51272
ENSCING00000024318	-1.3963	6.1778	0.00274678	0.0352511	2.56118
ENSCING00000020755	-1.39531	6.72984	0.00275556	0.0353362	2.55979
ENSCING00000021201	-1.39528	-3.30117	0.284621	0.689562	0.545733
ENSCING00000002012	-1.3952	5.32836	0.00279272	0.0355641	2.55397
ENSCING00000012937	-1.39493	6.16622	0.00277057	0.0354434	2.55743
ENSCING00000002747	-1.39398	4.80239	0.00284676	0.036113	2.54565
ENSCING00000022177	-1.39316	-2.72681	0.180142	0.558323	0.744384
ENSCING00000018910	-1.39306	1.33345	0.00397229	0.0463148	2.40096
ENSCING00000019643	-1.39285	-3.30175	0.284621	0.689562	0.545733
ENSCING00000019591	-1.39197	8.66389	0.00279747	0.0355971	2.55323
ENSCING00000020976	-1.39108	6.70728	0.00283603	0.0360207	2.54729
ENSCING00000005286	-1.3898	5.72388	0.0028771	0.0364417	2.54105
ENSCING00000012449	-1.38916	-3.30222	0.284621	0.689562	0.545733
ENSCING00000024219	-1.38902	1.86632	0.00392133	0.045838	2.40657
ENSCING00000003751	-1.38837	4.19143	0.00303662	0.0379669	2.51761
ENSCING00000014202	-1.38802	4.07981	0.00307324	0.0382798	2.5124
ENSCING00000012614	-1.38765	3.7454	0.00300057	0.0376289	2.5228
ENSCING00000008624	-1.38693	7.71844	0.00290094	0.0366707	2.53746
ENSCING00000018733	-1.38674	-3.3028	0.284621	0.689562	0.545733
ENSCING00000024559	-1.38548	0.149335	0.00778215	0.0767913	2.1089
ENSCING00000015126	-1.3827	5.34263	0.00303942	0.0379732	2.51721
ENSCING00000022802	-1.38263	4.53374	0.00311457	0.038707	2.5066
ENSCING00000016045	-1.38257	-1.35926	0.0250476	0.173837	1.60123
ENSCING00000016074	-1.38125	-1.14569	0.0168611	0.132198	1.77311
ENSCING00000023255	-1.38105	-2.23257	0.0760001	0.343619	1.11919
ENSCING00000003290	-1.37977	2.12039	0.00397369	0.0463148	2.40081
ENSCING00000020855	-1.37816	2.51328	0.00379734	0.0446059	2.42052
ENSCING00000014754	-1.37752	5.53505	0.00314298	0.0390013	2.50266
ENSCING00000020034	-1.3765	1.86466	0.00415019	0.0478315	2.38193
ENSCING00000020138	-1.37624	-2.2081	0.0524356	0.277282	1.28037
ENSCING00000020919	-1.37581	-3.30499	0.284621	0.689562	0.545733
ENSCING00000014583	-1.37102	5.48649	0.00329594	0.0403832	2.48202
ENSCING00000019094	-1.36952	2.17735	0.00396843	0.0463148	2.40138
ENSCING00000014133	-1.36648	5.90499	0.00337064	0.0411457	2.47229
ENSCING00000018820	-1.36612	1.41504	0.00518438	0.0565519	2.2853
ENSCING00000016920	-1.36603	3.55407	0.00368492	0.0437963	2.43357
ENSCING00000019177	-1.36535	1.6705	0.00454348	0.0511749	2.34261
ENSCING00000019931	-1.36383	2.89179	0.00390954	0.045761	2.40787
ENSCING00000011549	-1.36368	4.9554	0.00348649	0.0421238	2.45761
ENSCING00000020583	-1.36327	7.45058	0.00340563	0.0414809	2.4678
ENSCING00000007814	-1.36116	7.33704	0.00345297	0.0418413	2.46181
ENSCING00000007694	-1.35781	1.32334	0.00489433	0.0541032	2.31031
ENSCING00000023742	-1.35725	4.61506	0.00367423	0.0437555	2.43483
ENSCING00000024762	-1.35699	-1.09045	0.0290335	0.191056	1.5371
ENSCING00000008371	-1.35508	7.77281	0.00359093	0.0430703	2.44479
ENSCING00000009864	-1.35507	1.15836	0.00588607	0.0624718	2.23017
ENSCING00000021950	-1.35475	1.45756	0.0050034	0.0549774	2.30073
ENSCING00000005970	-1.35424	4.06618	0.00379509	0.0446059	2.42078
ENSCING00000019766	-1.35402	-3.30937	0.284621	0.689562	0.545733
ENSCING00000009445	-1.35368	2.91503	0.00415561	0.0478606	2.38137
ENSCING00000023435	-1.35349	-2.75153	0.153054	0.511684	0.815154
ENSCING00000001694	-1.35303	3.04053	0.00412019	0.0475855	2.38508
ENSCING00000019727	-1.35301	3.25269	0.00407468	0.047192	2.38991
ENSCING00000000220	-1.3524	4.59679	0.00378973	0.0446059	2.42139
ENSCING00000013209	-1.35239	5.86135	0.00370227	0.0439269	2.43153
ENSCING00000011709	-1.35051	-3.12511	0.248115	0.650499	0.605347
ENSCING00000020668	-1.3484	-3.12566	0.248115	0.650499	0.605347
ENSCING00000021982	-1.34803	-0.416015	0.011296	0.099112	1.94707
ENSCING00000001312	-1.34765	-2.94968	0.166438	0.534416	0.778747
ENSCING00000025186	-1.34741	2.40533	0.00461027	0.0517855	2.33627
ENSCING00000018440	-1.34557	0.478604	0.00772627	0.0763559	2.11203
ENSCING00000019302	-1.34548	3.93752	0.00403711	0.0468226	2.39393
ENSCING00000009947	-1.34493	7.29964	0.00384597	0.045145	2.41499
ENSCING00000013939	-1.3441	2.36909	0.00466751	0.0522609	2.33091
ENSCING00000009158	-1.34202	-0.302251	0.00895521	0.085168	2.04792
ENSCING00000012998	-1.34087	5.70091	0.00400254	0.0465624	2.39766
ENSCING00000015986	-1.34078	1.14398	0.00644953	0.0664438	2.19047
ENSCING00000003515	-1.33945	2.5379	0.00478555	0.0532997	2.32007
ENSCING00000022444	-1.3393	5.29458	0.00406366	0.0470973	2.39108
ENSCING00000020930	-1.33881	-3.12013	0.248115	0.650499	0.605347
ENSCING00000013166	-1.33879	7.58456	0.00400339	0.0465624	2.39757
ENSCING00000020323	-1.33707	5.09672	0.00413411	0.0477128	2.38362
ENSCING00000013053	-1.33594	2.95623	0.0046125	0.0517855	2.33606
ENSCING00000013406	-1.33515	1.75662	0.00525018	0.0570371	2.27983
ENSCING00000016626	-1.33499	8.15303	0.00409746	0.0473892	2.38749
ENSCING00000024523	-1.33458	1.18941	0.00629483	0.0653395	2.20102
ENSCING00000016714	-1.33435	3.11073	0.00462802	0.0518892	2.3346
ENSCING00000007924	-1.33401	-0.387876	0.0141321	0.116211	1.84979
ENSCING00000022378	-1.33323	-2.65235	0.111425	0.431782	0.953017
ENSCING00000006372	-1.3331	8.13447	0.00414901	0.0478315	2.38206
ENSCING00000019835	-1.33264	1.75487	0.00552789	0.0593574	2.25744
ENSCING00000003644	-1.3323	7.52514	0.00417927	0.0480325	2.3789
ENSCING00000014381	-1.33155	3.76087	0.00453339	0.051106	2.34358
ENSCING00000019341	-1.3306	2.11789	0.00523537	0.05692	2.28105
ENSCING00000015839	-1.32966	5.92476	0.00429996	0.0492481	2.36654
ENSCING00000016506	-1.32833	0.397366	0.00908764	0.0859498	2.04155
ENSCING00000023922	-1.32821	0.0433671	0.0104448	0.0948712	1.9811
ENSCING00000017414	-1.32637	3.86981	0.00440507	0.0502428	2.35605
ENSCING00000020505	-1.32512	1.77765	0.0053158	0.0575292	2.27443
ENSCING00000008688	-1.32423	6.33021	0.00443394	0.0502939	2.35321
ENSCING00000009361	-1.32374	7.10974	0.00442752	0.0502641	2.35384
ENSCING00000023095	-1.32332	-0.336493	0.0147229	0.120171	1.83201
ENSCING00000022206	-1.32302	5.10627	0.00454571	0.0511749	2.3424
ENSCING00000006550	-1.32242	2.92628	0.00507834	0.0555589	2.29428
ENSCING00000018264	-1.3213	8.18871	0.00448243	0.0506699	2.34849
ENSCING00000006708	-1.31716	6.11327	0.00464924	0.0520916	2.33262
ENSCING00000017815	-1.31704	-2.40892	0.0670486	0.321771	1.17361
ENSCING00000020171	-1.31526	4.61993	0.00478577	0.0532997	2.32005
ENSCING00000001281	-1.31481	1.68719	0.00586404	0.0622781	2.2318
ENSCING00000021800	-1.31409	5.5187	0.00476628	0.0532224	2.32182
ENSCING00000024876	-1.31399	1.97098	0.00606063	0.0636694	2.21748
ENSCING00000020885	-1.31316	1.82534	0.00621195	0.0647644	2.20677
ENSCING00000001828	-1.31312	5.00304	0.00484951	0.0538225	2.3143
ENSCING00000013175	-1.31125	2.47147	0.00593427	0.0628621	2.22663
ENSCING00000023195	-1.31065	4.02955	0.00506067	0.0554222	2.29579
ENSCING00000018591	-1.30974	3.53783	0.00520561	0.0566772	2.28353
ENSCING00000017616	-1.3094	6.65251	0.00487212	0.0539661	2.31228	myd88
ENSCING00000010010	-1.30824	5.92638	0.00493474	0.0544404	2.30674
ENSCING00000018700	-1.30792	2.83604	0.00552741	0.0593574	2.25748
ENSCING00000022897	-1.30791	6.74252	0.00491991	0.0543132	2.30804
ENSCING00000008909	-1.30735	6.10588	0.00496393	0.0546165	2.30417
ENSCING00000015200	-1.30719	2.7854	0.0056379	0.0603424	2.24888
ENSCING00000019165	-1.30704	-2.53885	0.0874026	0.373993	1.05848
ENSCING00000004258	-1.30568	3.26935	0.00547048	0.0589326	2.26197
ENSCING00000020441	-1.30531	3.33338	0.00546789	0.0589326	2.26218
ENSCING00000003256	-1.30454	7.22172	0.00501638	0.0550833	2.29961
ENSCING00000024178	-1.30409	7.49754	0.00502172	0.0551054	2.29915
ENSCING00000010769	-1.30327	-1.66477	0.0634203	0.310721	1.19777
ENSCING00000011469	-1.30151	0.270618	0.0102942	0.0941541	1.98741
ENSCING00000014715	-1.30083	3.40404	0.00559384	0.0599096	2.25229
ENSCING00000000060	-1.29559	2.45569	0.00661351	0.0677105	2.17957
ENSCING00000009836	-1.29212	1.47124	0.00734072	0.0733361	2.13426
ENSCING00000004937	-1.29172	8.38003	0.00542565	0.0585643	2.26555
ENSCING00000021909	-1.29154	3.05633	0.00616983	0.0645788	2.20973
ENSCING00000013528	-1.29027	4.57393	0.0056902	0.0607446	2.24487
ENSCING00000022658	-1.29026	5.52953	0.00554278	0.0594582	2.25627
ENSCING00000012996	-1.29022	3.49881	0.00591738	0.0627638	2.22787
ENSCING00000021272	-1.28862	-0.717763	0.0323559	0.204326	1.49005
ENSCING00000022962	-1.28819	2.37416	0.00673808	0.0686369	2.17146
ENSCING00000013028	-1.2876	5.68815	0.00564883	0.0603883	2.24804
ENSCING00000001169	-1.28614	3.98632	0.00595711	0.0629438	2.22496
ENSCING00000002075	-1.28589	6.99881	0.00566218	0.0604846	2.24702
ENSCING00000012569	-1.2838	3.4235	0.00613528	0.0643308	2.21217
ENSCING00000011315	-1.28259	7.40982	0.00576829	0.0613784	2.23895
ENSCING00000016384	-1.28252	3.15012	0.00640332	0.0662471	2.1936
ENSCING00000018808	-1.28112	3.02776	0.00623343	0.0648654	2.20527
ENSCING00000022850	-1.28082	2.64391	0.00667414	0.0681301	2.1756
ENSCING00000004777	-1.27979	5.55362	0.00595724	0.0629438	2.22496
ENSCING00000011516	-1.27926	1.39991	0.00859486	0.0827111	2.06576
ENSCING00000012180	-1.27816	5.12824	0.00606061	0.0636694	2.21748
ENSCING00000013579	-1.27792	-2.46656	0.0841904	0.36546	1.07474
ENSCING00000020181	-1.27736	-2.95959	0.166438	0.534416	0.778747
ENSCING00000012977	-1.27531	7.58535	0.0060367	0.063534	2.2192
ENSCING00000006909	-1.27497	5.25458	0.00617922	0.0645863	2.20907
ENSCING00000019965	-1.27287	2.6755	0.00673028	0.0686081	2.17197
ENSCING00000005866	-1.27281	6.42155	0.00616927	0.0645788	2.20977
ENSCING00000006004	-1.27262	6.44719	0.0061858	0.0646142	2.2086
ENSCING00000020615	-1.27095	5.29457	0.00631043	0.0654603	2.19994
ENSCING00000007808	-1.27068	7.52045	0.00622308	0.0647986	2.20599
ENSCING00000006469	-1.27045	8.07844	0.00621942	0.0647986	2.20625
ENSCING00000017949	-1.26998	-0.130529	0.0161146	0.127556	1.79278
ENSCING00000018847	-1.26971	5.26837	0.00636417	0.0658935	2.19626
ENSCING00000011618	-1.26952	0.604547	0.0116684	0.101784	1.93299
ENSCING00000021125	-1.26942	10.3876	0.00624361	0.0649304	2.20456
ENSCING00000019771	-1.26932	3.40377	0.00682864	0.0693538	2.16567
ENSCING00000019307	-1.2683	3.14994	0.00688462	0.0697507	2.16212
ENSCING00000006922	-1.26822	5.22425	0.00642758	0.0663004	2.19195
ENSCING00000010091	-1.2682	0.0243978	0.0154573	0.123959	1.81087
ENSCING00000004808	-1.26536	5.61515	0.00651399	0.0670242	2.18615
ENSCING00000021636	-1.2652	3.5428	0.00684479	0.069475	2.16464
ENSCING00000021539	-1.26467	3.6844	0.00693437	0.0702115	2.15899	NM_001114128
ENSCING00000022896	-1.26376	-0.863837	0.0204002	0.15071	1.69036
ENSCING00000007468	-1.26308	-0.593267	0.018834	0.143104	1.72506
ENSCING00000018867	-1.26174	3.01878	0.00731078	0.0730812	2.13604
ENSCING00000020102	-1.26104	2.23038	0.00811109	0.0794925	2.09092
ENSCING00000013436	-1.26034	1.69635	0.00851167	0.0821981	2.06999
ENSCING00000003230	-1.25742	6.39971	0.00680168	0.0691501	2.16738
ENSCING00000019397	-1.25687	1.02415	0.010536	0.0953574	1.97732
ENSCING00000004385	-1.25615	6.63859	0.00685532	0.0695391	2.16397
ENSCING00000019247	-1.25614	1.28059	0.00993807	0.0916301	2.0027
ENSCING00000014188	-1.25605	1.39174	0.00962286	0.0895241	2.0167
ENSCING00000007866	-1.25528	6.98833	0.00687046	0.06965	2.16301
ENSCING00000023013	-1.25507	4.31167	0.00714612	0.0719582	2.14593
ENSCING00000024023	-1.25345	2.28556	0.00818351	0.0799649	2.08706
ENSCING00000021651	-1.25329	0.970435	0.0127762	0.108128	1.8936
ENSCING00000011260	-1.25302	2.47519	0.00798837	0.0784296	2.09754
ENSCING00000018051	-1.25215	4.06347	0.00730548	0.0730725	2.13635
ENSCING00000013162	-1.25094	0.494487	0.0131967	0.110446	1.87953
ENSCING00000015031	-1.24958	5.58761	0.00720457	0.0723332	2.14239
ENSCING00000011914	-1.24936	2.09313	0.00886523	0.0846711	2.05231
ENSCING00000014565	-1.24861	2.75504	0.00833254	0.0808467	2.07922
ENSCING00000011550	-1.24844	3.22687	0.00788627	0.0775194	2.10313
ENSCING00000021020	-1.24695	0.559312	0.0126657	0.107584	1.89737
ENSCING00000005440	-1.24472	-2.01749	0.0850626	0.367795	1.07026
ENSCING00000011967	-1.24462	0.171508	0.0150599	0.121897	1.82218
ENSCING00000021441	-1.24442	-1.04982	0.0356825	0.216316	1.44755
ENSCING00000002352	-1.24366	5.74309	0.00747684	0.0743809	2.12628	NM_001078494
ENSCING00000025148	-1.24205	2.61447	0.00877304	0.0838877	2.05685
ENSCING00000021706	-1.24182	2.96502	0.00829905	0.080664	2.08097
ENSCING00000019986	-1.24091	3.51705	0.0081207	0.0795249	2.09041
ENSCING00000014393	-1.24035	-1.32138	0.0401731	0.233047	1.39606
ENSCING00000021459	-1.23937	-3.36062	0.284621	0.689562	0.545733
ENSCING00000018902	-1.23937	-3.36062	0.284621	0.689562	0.545733
ENSCING00000019200	-1.23909	-2.98029	0.220099	0.612233	0.657383
ENSCING00000018449	-1.23889	-3.1361	0.335357	0.742906	0.474493
ENSCING00000021429	-1.23814	2.23111	0.00861409	0.0827674	2.06479
ENSCING00000021447	-1.23772	2.87403	0.00846644	0.0819051	2.0723
ENSCING00000020214	-1.2372	-0.044825	0.015691	0.125166	1.80435
ENSCING00000018959	-1.23688	0.451567	0.0121375	0.104763	1.91587
ENSCING00000011458	-1.23526	-1.26143	0.0321101	0.2032	1.49336
ENSCING00000013677	-1.23504	3.03295	0.0086744	0.0831855	2.06176
ENSCING00000007500	-1.23351	7.74986	0.00785008	0.0772556	2.10513
ENSCING00000011972	-1.23302	-1.27254	0.0360073	0.217759	1.44361
ENSCING00000018038	-1.23285	3.41158	0.00854564	0.0824297	2.06826
ENSCING00000002300	-1.23224	3.85047	0.00835859	0.0810518	2.07787
ENSCING00000021780	-1.23152	4.25175	0.00821508	0.080131	2.08539
ENSCING00000023389	-1.23107	2.51951	0.00918203	0.0865549	2.03706
ENSCING00000002608	-1.23037	5.66508	0.00810249	0.0794554	2.09138
ENSCING00000020483	-1.23011	2.99129	0.00901661	0.0855663	2.04496
ENSCING00000018405	-1.22998	-3.00747	0.220099	0.612233	0.657383
ENSCING00000018142	-1.22959	0.317977	0.0154946	0.124148	1.80982
ENSCING00000013134	-1.22934	4.85215	0.00826935	0.0805652	2.08253
ENSCING00000005519	-1.22889	-0.565778	0.0176461	0.13615	1.75335
ENSCING00000011582	-1.22676	5.47901	0.00832026	0.080775	2.07986
ENSCING00000020533	-1.22495	3.61736	0.0088291	0.0843749	2.05408
ENSCING00000020605	-1.2249	1.53258	0.0106367	0.095911	1.97319
ENSCING00000024880	-1.22396	-0.758265	0.0298037	0.194046	1.52573
ENSCING00000008609	-1.22287	8.51387	0.00837196	0.0811338	2.07717
ENSCING00000006221	-1.22246	3.66776	0.00895853	0.085168	2.04776
ENSCING00000023894	-1.22162	-3.36389	0.398068	0.795268	0.400043
ENSCING00000003353	-1.22032	6.52621	0.00855724	0.082434	2.06767
ENSCING00000017066	-1.21971	2.65537	0.00983241	0.0908589	2.00734
ENSCING00000002311	-1.21968	5.42317	0.00869701	0.0833539	2.06063
ENSCING00000018638	-1.21967	-2.29098	0.117166	0.444734	0.931199
ENSCING00000012531	-1.21805	-0.124045	0.0205319	0.151276	1.68757
ENSCING00000024162	-1.21769	0.942478	0.0142908	0.117282	1.84494
ENSCING00000024988	-1.21753	3.19375	0.00953443	0.0889521	2.02071
ENSCING00000012798	-1.2164	7.91528	0.00871638	0.0834426	2.05966
ENSCING00000019389	-1.21573	8.21248	0.00875431	0.0837572	2.05778
ENSCING00000022688	-1.21524	4.23672	0.00911063	0.0861179	2.04045
ENSCING00000023559	-1.2146	2.33099	0.0107138	0.0964647	1.97006
ENSCING00000018776	-1.21349	-0.9844	0.0355439	0.215947	1.44923
ENSCING00000018913	-1.21278	-3.36552	0.398068	0.795268	0.400043
ENSCING00000018018	-1.21278	-3.36552	0.398068	0.795268	0.400043
ENSCING00000019071	-1.21231	-1.41931	0.0410133	0.236424	1.38708
ENSCING00000020603	-1.21147	4.31229	0.00935326	0.0878079	2.02904
ENSCING00000023045	-1.21084	2.7565	0.0100244	0.0922718	1.99894
ENSCING00000014536	-1.21072	4.88138	0.00924635	0.0870518	2.03403
ENSCING00000011424	-1.21026	3.51253	0.00979341	0.0906	2.00907
ENSCING00000019020	-1.21017	-3.3661	0.398068	0.795268	0.400043
ENSCING00000018484	-1.21017	-3.3661	0.398068	0.795268	0.400043
ENSCING00000002892	-1.20954	1.70903	0.0120333	0.104306	1.91961
ENSCING00000018809	-1.20944	3.95866	0.00948681	0.0887587	2.02288
ENSCING00000010108	-1.20894	0.762507	0.0152437	0.122783	1.81691
ENSCING00000018150	-1.20766	-2.72446	0.180142	0.558323	0.744384
ENSCING00000019634	-1.20748	3.73797	0.00963097	0.089549	2.01633
ENSCING00000021506	-1.20616	-2.27144	0.0919101	0.385976	1.03664
ENSCING00000024510	-1.20554	4.99251	0.00946944	0.0886465	2.02368
ENSCING00000002945	-1.20535	6.91068	0.0093662	0.0878793	2.02844
ENSCING00000003218	-1.20535	-3.01979	0.28978	0.696736	0.537932
ENSCING00000014755	-1.2047	5.5736	0.0095143	0.0888647	2.02162
ENSCING00000001711	-1.20435	5.47627	0.00953392	0.0889521	2.02073
ENSCING00000011966	-1.20377	0.430704	0.01692	0.132338	1.7716
ENSCING00000012253	-1.2035	3.38101	0.010349	0.0943121	1.9851
ENSCING00000014612	-1.20331	3.20901	0.0103154	0.094214	1.98652
ENSCING00000022670	-1.20266	1.5079	0.0125725	0.107012	1.90058
ENSCING00000004093	-1.20204	5.98014	0.00961319	0.0894846	2.01713
ENSCING00000007714	-1.20179	4.69933	0.00971675	0.0901435	2.01248
ENSCING00000022591	-1.2	2.84598	0.0110615	0.0979393	1.95619
ENSCING00000020341	-1.19993	1.97132	0.0123782	0.106024	1.90734
ENSCING00000015284	-1.19832	8.8973	0.00972631	0.0901654	2.01205
ENSCING00000010189	-1.19818	3.3479	0.010495	0.0951175	1.97902
ENSCING00000018907	-1.19708	-0.718259	0.0377492	0.224996	1.42309
ENSCING00000018098	-1.19627	3.83807	0.0104266	0.0948099	1.98186
ENSCING00000015242	-1.19463	0.456399	0.0185841	0.141799	1.73086
ENSCING00000023967	-1.1926	-3.36936	0.398068	0.795268	0.400043
ENSCING00000022248	-1.19209	5.02012	0.0103147	0.094214	1.98654
ENSCING00000009080	-1.19155	-0.929847	0.0421315	0.240768	1.37539
ENSCING00000020686	-1.19086	8.27268	0.010182	0.0933481	1.99217
ENSCING00000001369	-1.19078	7.1747	0.0102123	0.0935314	1.99088	NM_001078317
ENSCING00000017981	-1.19001	3.79174	0.0107545	0.0966211	1.96841
ENSCING00000021187	-1.19	-3.36995	0.398068	0.795268	0.400043
ENSCING00000018663	-1.18885	-2.47936	0.124188	0.460998	0.905921
ENSCING00000006275	-1.18863	4.05622	0.0108375	0.0972072	1.96507
ENSCING00000019230	-1.18761	2.11471	0.0126521	0.107524	1.89784
ENSCING00000007312	-1.18723	5.74182	0.0105499	0.0954055	1.97675
ENSCING00000004793	-1.18606	4.13958	0.0109492	0.0975885	1.96062
ENSCING00000023213	-1.18559	0.884434	0.0166894	0.131038	1.77756
ENSCING00000006324	-1.18485	6.3865	0.0106147	0.095846	1.97409
ENSCING00000017891	-1.18434	-3.18624	0.335357	0.742906	0.474493
ENSCING00000015020	-1.18433	-0.520382	0.0281243	0.187354	1.55092
ENSCING00000008187	-1.18397	3.03097	0.0116792	0.101824	1.93259
ENSCING00000013335	-1.18308	7.28224	0.0107129	0.0964647	1.97009
ENSCING00000018171	-1.18187	3.23945	0.0117282	0.102144	1.93077
ENSCING00000003260	-1.18149	2.204	0.0126972	0.107685	1.89629
ENSCING00000025051	-1.18134	4.23868	0.0112118	0.0988988	1.95032
ENSCING00000019477	-1.18126	-3.37157	0.398068	0.795268	0.400043
ENSCING00000024000	-1.18126	-3.37157	0.398068	0.795268	0.400043
ENSCING00000019783	-1.18113	-3.17962	0.335357	0.742906	0.474493
ENSCING00000021055	-1.17983	-3.18735	0.335357	0.742906	0.474493
ENSCING00000012101	-1.17949	0.4208	0.0192169	0.144622	1.71632
ENSCING00000023960	-1.17866	-3.37215	0.398068	0.795268	0.400043
ENSCING00000018912	-1.17786	-1.82513	0.0771027	0.346636	1.11293
ENSCING00000014588	-1.17778	4.73151	0.0113292	0.0993498	1.9458
ENSCING00000011900	-1.1777	5.14869	0.0112195	0.0989067	1.95003
ENSCING00000023963	-1.17721	2.15518	0.0133314	0.11129	1.87513
ENSCING00000020187	-1.17538	7.20462	0.0112247	0.0989067	1.94983
ENSCING00000013204	-1.1753	6.32993	0.0112847	0.099112	1.94751
ENSCING00000016502	-1.17511	1.87997	0.0140859	0.116062	1.85122
ENSCING00000009089	-1.17402	8.35733	0.0112727	0.099112	1.94797
ENSCING00000005347	-1.17392	8.02275	0.0112908	0.099112	1.94728
ENSCING00000022188	-1.17302	4.89022	0.0116365	0.101613	1.93418	NM_001078346
ENSCING00000008834	-1.17221	3.80203	0.0121388	0.104763	1.91583
ENSCING00000006933	-1.17151	8.88741	0.0114395	0.0100158	1.94159	nfkb
ENSCING00000021279	-1.17079	0.791974	0.0176051	0.13615	1.75436
ENSCING00000014249	-1.17059	7.43098	0.0115325	0.100811	1.93808
ENSCING00000014101	-1.17011	-0.574604	0.0372719	0.222633	1.42862
ENSCING00000012601	-1.16975	1.31282	0.016278	0.128358	1.7884
ENSCING00000021480	-1.16923	-2.60492	0.165476	0.533764	0.781265
ENSCING00000014264	-1.16734	0.570599	0.0207617	0.152321	1.68274
ENSCING00000020503	-1.16673	3.7326	0.0124872	0.106616	1.90354
ENSCING00000008686	-1.16593	8.22192	0.0118369	0.102927	1.92676
ENSCING00000007232	-1.165	4.09349	0.012411	0.106185	1.90619
ENSCING00000016712	-1.16498	1.53889	0.0148486	0.120968	1.82831
ENSCING00000018493	-1.1647	-3.0088	0.220099	0.612233	0.657383
ENSCING00000014591	-1.16415	4.54814	0.0122846	0.105543	1.91064
ENSCING00000013381	-1.16368	5.47189	0.0121622	0.104763	1.91499
ENSCING00000021113	-1.16336	-3.19055	0.335357	0.742906	0.474493
ENSCING00000004687	-1.16289	7.52169	0.0120802	0.104461	1.91792
ENSCING00000014058	-1.16201	2.19277	0.0148933	0.121192	1.82701
ENSCING00000022409	-1.16163	3.19908	0.0131465	0.110205	1.88119
ENSCING00000004157	-1.16144	4.84404	0.0122847	0.105543	1.91063
ENSCING00000003002	-1.16135	8.83479	0.0121531	0.104763	1.91531
ENSCING00000021014	-1.16111	-3.19111	0.335357	0.742906	0.474493
ENSCING00000024364	-1.15968	-3.00498	0.220099	0.612233	0.657383
ENSCING00000004216	-1.15897	7.30737	0.0123669	0.106024	1.90774
ENSCING00000001612	-1.15868	-3.37598	0.398068	0.795268	0.400043
ENSCING00000020610	-1.15868	-3.37598	0.398068	0.795268	0.400043
ENSCING00000011812	-1.15822	4.79155	0.0126431	0.107502	1.89815
ENSCING00000012490	-1.15786	3.30999	0.0133683	0.11143	1.87392
ENSCING00000020655	-1.15731	1.71004	0.0160216	0.127064	1.79529
ENSCING00000024144	-1.15712	2.66745	0.0142166	0.116848	1.8472
ENSCING00000009504	-1.1565	6.98901	0.0125601	0.106961	1.90101
ENSCING00000020760	-1.15649	4.72298	0.0128899	0.108705	1.88975
ENSCING00000022443	-1.15566	1.99438	0.014987	0.121546	1.82429
ENSCING00000007786	-1.15562	4.08355	0.0131848	0.110446	1.87993
ENSCING00000025055	-1.15497	2.3625	0.0149487	0.121295	1.8254
ENSCING00000000430	-1.15493	3.30004	0.0137137	0.113576	1.86285
ENSCING00000020756	-1.15483	0.912634	0.0184639	0.141143	1.73368
ENSCING00000011697	-1.15317	3.46624	0.0137967	0.114136	1.86022
ENSCING00000021494	-1.15281	7.96457	0.0128039	0.108256	1.89266
ENSCING00000020070	-1.15263	-0.814229	0.041646	0.23907	1.38043
ENSCING00000021325	-1.15251	5.02019	0.0131182	0.110068	1.88212
ENSCING00000001042	-1.15237	4.49679	0.0132839	0.111063	1.87667
ENSCING00000020349	-1.15226	4.52621	0.0131479	0.110205	1.88114
ENSCING00000019089	-1.15167	1.56741	0.0170763	0.132812	1.76761
ENSCING00000012679	-1.15142	5.57308	0.0130471	0.109805	1.88449
ENSCING00000011868	-1.15129	4.4787	0.013344	0.11134	1.87471
ENSCING00000001907	-1.15093	4.34063	0.0133591	0.111409	1.87422
ENSCING00000003736	-1.1509	2.16607	0.0150558	0.121897	1.8223
ENSCING00000019894	-1.15003	2.48746	0.0150988	0.122137	1.82106
ENSCING00000023379	-1.14939	2.78195	0.014908	0.121202	1.82658
ENSCING00000022108	-1.14911	2.8758	0.0145048	0.118685	1.83849
ENSCING00000013787	-1.14899	8.27116	0.0130974	0.110061	1.88282
ENSCING00000013645	-1.14816	2.19365	0.0152512	0.122784	1.8167
ENSCING00000012784	-1.14796	1.88352	0.016246	0.128289	1.78925
ENSCING00000004504	-1.14769	7.63403	0.0131929	0.110446	1.87966
ENSCING00000000033	-1.14457	8.45755	0.0134322	0.111905	1.87185	NM_001078457
ENSCING00000014810	-1.1445	2.41605	0.0155002	0.124148	1.80966
ENSCING00000023024	-1.14418	1.08888	0.0184377	0.141073	1.73429
ENSCING00000018063	-1.14381	3.04475	0.0147347	0.120208	1.83166
ENSCING00000021192	-1.14346	2.22033	0.0158063	0.12578	1.80117
ENSCING00000018257	-1.14344	1.36968	0.0207752	0.152321	1.68245
ENSCING00000012991	-1.14299	6.63179	0.0136267	0.113036	1.86561
ENSCING00000002050	-1.14294	7.54486	0.0135775	0.112831	1.86718
ENSCING00000022675	-1.14251	4.14892	0.0141219	0.116211	1.85011
ENSCING00000021220	-1.14125	-1.88278	0.0795025	0.353764	1.09962
ENSCING00000007908	-1.14117	0.101257	0.0264521	0.179731	1.57754
ENSCING00000000815	-1.14103	4.09705	0.0142598	0.117112	1.84589
ENSCING00000021452	-1.14063	4.82598	0.0141316	0.116211	1.84981
ENSCING00000013932	-1.14044	0.356754	0.0260241	0.17805	1.58462
ENSCING00000012581	-1.13954	1.36399	0.0185418	0.141542	1.73185
ENSCING00000002689	-1.13933	1.36162	0.017687	0.13615	1.75235
ENSCING00000018183	-1.13839	2.18103	0.0170025	0.132426	1.76949
ENSCING00000013981	-1.13835	2.69787	0.0155274	0.12422	1.8089
ENSCING00000010159	-1.13767	4.78795	0.0143028	0.117323	1.84458
ENSCING00000019729	-1.13756	-0.743803	0.0323624	0.204326	1.48996
ENSCING00000009286	-1.13725	-0.764797	0.0352016	0.214987	1.45344
ENSCING00000023525	-1.13686	-2.3444	0.100491	0.406819	0.997872
ENSCING00000011521	-1.1357	6.17407	0.0142629	0.117112	1.84579
ENSCING00000009824	-1.13517	6.15731	0.0143142	0.117358	1.84423
ENSCING00000003570	-1.13446	4.43988	0.014717	0.120171	1.83218
ENSCING00000018652	-1.1343	0.456757	0.0208352	0.152693	1.6812
ENSCING00000014342	-1.13395	5.97589	0.0144212	0.118118	1.841
ENSCING00000011952	-1.13253	7.01404	0.0144536	0.118324	1.84003
ENSCING00000024658	-1.13207	-3.19701	0.449723	0.834849	0.347055
ENSCING00000023028	-1.13152	2.13237	0.0175315	0.135713	1.75618
ENSCING00000000371	-1.12932	5.18145	0.0150129	0.121643	1.82354
ENSCING00000004180	-1.12741	6.5158	0.014935	0.121243	1.8258
ENSCING00000002303	-1.12724	3.60641	0.0157672	0.125529	1.80225
ENSCING00000000018	-1.12687	0.404982	0.0231671	0.164522	1.63513
ENSCING00000023318	-1.12668	2.44075	0.0172425	0.133978	1.7634
ENSCING00000011510	-1.12579	5.23979	0.0152098	0.122689	1.81788
ENSCING00000007643	-1.12555	3.91312	0.0156617	0.125051	1.80516
ENSCING00000023985	-1.12535	0.931588	0.0225455	0.160939	1.64694
ENSCING00000012740	-1.12449	2.72768	0.0168784	0.13227	1.77267
ENSCING00000014473	-1.12312	3.36368	0.0162652	0.128329	1.78874
ENSCING00000023816	-1.12237	-0.955886	0.0463783	0.25591	1.33368
ENSCING00000004956	-1.12073	3.86641	0.0162666	0.128329	1.7887
ENSCING00000014440	-1.12069	2.45194	0.0176616	0.13615	1.75297
ENSCING00000017874	-1.11925	-2.60472	0.165476	0.533764	0.781265
ENSCING00000013139	-1.11921	5.92681	0.0157228	0.125297	1.80347
ENSCING00000002798	-1.11843	6.90178	0.0157105	0.125259	1.80381
ENSCING00000023239	-1.11839	1.94587	0.0190204	0.143717	1.72078
ENSCING00000015123	-1.11831	5.15043	0.0159791	0.126849	1.79645
ENSCING00000022089	-1.11828	1.45872	0.0207679	0.152321	1.68261
ENSCING00000009357	-1.1178	5.85294	0.0158702	0.126227	1.79942
ENSCING00000006177	-1.11747	2.23977	0.0182486	0.139756	1.73877
ENSCING00000003596	-1.11728	8.95489	0.0157447	0.125411	1.80287
ENSCING00000021832	-1.11623	5.96179	0.0159655	0.126802	1.79682
ENSCING00000009348	-1.11548	5.06471	0.016168	0.127857	1.79134
ENSCING00000022169	-1.11508	1.82597	0.0194088	0.145337	1.712
ENSCING00000022367	-1.11502	0.1292	0.0333657	0.20841	1.4767
ENSCING00000003650	-1.11457	3.71176	0.0166752	0.130989	1.77793
ENSCING00000005412	-1.11346	3.76207	0.0168886	0.132287	1.77241
ENSCING00000023702	-1.11216	4.47091	0.016651	0.130861	1.77856
ENSCING00000018627	-1.11069	3.28623	0.0175158	0.135655	1.75657
ENSCING00000012951	-1.11069	4.28894	0.0169519	0.132338	1.77078
ENSCING00000008669	-1.11068	0.553679	0.0275299	0.185148	1.5602
ENSCING00000003771	-1.1101	8.85644	0.0164158	0.129197	1.78474
ENSCING00000023674	-1.10848	1.1721	0.0220374	0.158616	1.65684
ENSCING00000005596	-1.10762	4.81528	0.0170223	0.132517	1.76898
ENSCING00000018138	-1.10726	3.7946	0.0174765	0.135414	1.75754
ENSCING00000020807	-1.10667	5.81185	0.016931	0.132338	1.77132
ENSCING00000019318	-1.10612	4.15138	0.0174042	0.135108	1.75934
ENSCING00000012236	-1.10603	-1.34767	0.0699185	0.329978	1.15541
ENSCING00000023274	-1.10594	5.15914	0.017111	0.13302	1.76672
ENSCING00000019904	-1.10549	1.32435	0.0232879	0.165238	1.63287
ENSCING00000024552	-1.10506	2.32853	0.0192466	0.144648	1.71564
ENSCING00000003216	-1.10423	1.32324	0.0207392	0.15226	1.68321
ENSCING00000018791	-1.10253	2.71898	0.0190916	0.143972	1.71916
ENSCING00000012995	-1.10176	0.483043	0.0253556	0.175165	1.59593
ENSCING00000021697	-1.10032	2.43938	0.0199224	0.148174	1.70066
ENSCING00000023811	-1.09952	2.44958	0.0197706	0.147443	1.70398
ENSCING00000020106	-1.09857	-0.147909	0.0339067	0.210283	1.46971
ENSCING00000013394	-1.09827	4.10951	0.0181811	0.139304	1.74038
ENSCING00000016191	-1.09818	4.27536	0.018288	0.139993	1.73783
ENSCING00000021396	-1.09507	1.79276	0.0228665	0.162738	1.6408
ENSCING00000017044	-1.09448	-1.5186	0.0749135	0.341036	1.12544
ENSCING00000004480	-1.09422	6.85964	0.0180615	0.13858	1.74325
ENSCING00000024044	-1.09383	4.27119	0.0184545	0.141137	1.7339
ENSCING00000019788	-1.09379	3.10917	0.0194065	0.145337	1.71205
ENSCING00000025030	-1.09343	3.93729	0.0188367	0.143104	1.725
ENSCING00000021939	-1.09304	3.09837	0.0202547	0.150037	1.69347
ENSCING00000003407	-1.09293	1.71869	0.0213543	0.154916	1.67052	NM_001032429
ENSCING00000004891	-1.09269	3.71529	0.0190262	0.143717	1.72065
ENSCING00000013041	-1.09263	3.29604	0.0193817	0.145332	1.71261
ENSCING00000008795	-1.092	3.6472	0.019245	0.144648	1.71568
ENSCING00000002108	-1.09154	4.6758	0.0187305	0.142653	1.72745
ENSCING00000019010	-1.09039	3.70815	0.0193529	0.145228	1.71325
ENSCING00000019288	-1.08939	-1.92138	0.120803	0.454282	0.917924
ENSCING00000022123	-1.08935	-0.253077	0.0426419	0.242593	1.37016
ENSCING00000021101	-1.08929	8.38332	0.0184985	0.141342	1.73286
ENSCING00000003090	-1.08896	4.97315	0.0188904	0.143221	1.72376
ENSCING00000005644	-1.08866	4.21196	0.0191964	0.144599	1.71678
ENSCING00000008210	-1.08746	2.5154	0.0213732	0.154916	1.67013
ENSCING00000011564	-1.08713	5.17801	0.0190304	0.143717	1.72055
ENSCING00000016786	-1.08709	1.19882	0.0248998	0.173249	1.6038
ENSCING00000006660	-1.08594	5.56109	0.0190745	0.143944	1.71955
ENSCING00000012994	-1.08566	8.15285	0.0188919	0.143221	1.72372
ENSCING00000005558	-1.08481	6.93237	0.019033	0.143717	1.72049
ENSCING00000010058	-1.08429	7.91784	0.0190357	0.143717	1.72043
ENSCING00000009665	-1.08324	12.4198	0.0191123	0.144032	1.71869
ENSCING00000018509	-1.08313	-0.762966	0.0519052	0.275537	1.28479
ENSCING00000003538	-1.08237	8.54075	0.0192346	0.144648	1.71592	NM_001078215
ENSCING00000014120	-1.08231	0.845067	0.0280179	0.186982	1.55257
ENSCING00000014327	-1.08211	4.17006	0.0200439	0.148944	1.69802
ENSCING00000006260	-1.08206	4.37614	0.019899	0.148068	1.70117
ENSCING00000014656	-1.08181	2.49686	0.0220958	0.158828	1.65569
ENSCING00000010660	-1.08176	-1.62019	0.0812717	0.357878	1.09006
ENSCING00000024953	-1.07921	-3.06438	0.28978	0.696736	0.537932
ENSCING00000019037	-1.0789	-2.78688	0.197987	0.58483	0.703364
ENSCING00000024898	-1.07821	3.40013	0.0209774	0.153275	1.67825
ENSCING00000022907	-1.07794	2.92513	0.0217095	0.156597	1.66335
ENSCING00000009644	-1.07789	0.179283	0.0318739	0.202092	1.49657
ENSCING00000010780	-1.07677	9.67719	0.0198383	0.147749	1.70249
ENSCING00000023315	-1.07648	5.47129	0.0201071	0.149183	1.69665
ENSCING00000002630	-1.07564	6.15541	0.0200549	0.148959	1.69778
ENSCING00000014296	-1.07539	3.80042	0.0209238	0.153073	1.67936
ENSCING00000010274	-1.07521	0.574628	0.0305255	0.196827	1.51534
ENSCING00000006807	-1.07409	4.05679	0.0209242	0.153073	1.67935
ENSCING00000021986	-1.07382	-2.91474	0.255204	0.657689	0.593112
ENSCING00000022066	-1.07351	4.90833	0.0207114	0.152234	1.68379
ENSCING00000003434	-1.07285	6.87643	0.0203753	0.150614	1.6909
ENSCING00000000262	-1.07231	2.56092	0.0228239	0.162574	1.64161
ENSCING00000018362	-1.07137	4.12645	0.0211697	0.154186	1.67428
ENSCING00000019817	-1.07137	0.0986707	0.0476944	0.261591	1.32153
ENSCING00000024107	-1.07062	6.4791	0.0206769	0.152115	1.68451
ENSCING00000019215	-1.07002	3.08697	0.0225122	0.160771	1.64758
ENSCING00000014471	-1.06901	5.82761	0.0209475	0.153176	1.67887
ENSCING00000012681	-1.06888	3.07874	0.0217655	0.156932	1.66223
ENSCING00000016915	-1.0688	5.0791	0.0211215	0.154023	1.67528
ENSCING00000019016	-1.06845	0.0826014	0.0383246	0.226706	1.41652
ENSCING00000007544	-1.06814	8.26722	0.0208536	0.15276	1.68082
ENSCING00000020545	-1.06782	3.54342	0.0221496	0.159145	1.65463
ENSCING00000025083	-1.06781	-1.28774	0.0762298	0.343975	1.11788
ENSCING00000022274	-1.06728	0.582187	0.0315754	0.201418	1.50065
ENSCING00000023599	-1.06689	-0.635316	0.0435052	0.245347	1.36146
ENSCING00000017882	-1.06585	-2.53902	0.165476	0.533764	0.781265
ENSCING00000012968	-1.06584	-0.124934	0.041728	0.239374	1.37957
ENSCING00000024723	-1.06448	-0.0833985	0.0412411	0.237146	1.38467
ENSCING00000000092	-1.06372	6.96432	0.0214376	0.155203	1.66882
ENSCING00000017394	-1.06368	3.82509	0.0223507	0.160207	1.65071
ENSCING00000019585	-1.06362	4.21371	0.022068	0.158767	1.65624
ENSCING00000014854	-1.06359	1.05369	0.0297727	0.194046	1.52618
ENSCING00000009444	-1.06344	6.3638	0.0215354	0.155613	1.66685
ENSCING00000019653	-1.06322	3.38912	0.0228568	0.162738	1.64098
ENSCING00000004243	-1.0628	5.02574	0.0218493	0.157468	1.66056
ENSCING00000013371	-1.06266	2.28429	0.0245198	0.171473	1.61048
ENSCING00000023905	-1.06258	5.0726	0.0218883	0.15768	1.65979
ENSCING00000018818	-1.06218	4.94559	0.0220014	0.158425	1.65755
ENSCING00000008294	-1.06065	1.03837	0.0255506	0.175996	1.5926
ENSCING00000020941	-1.06063	-2.62576	0.256766	0.659662	0.590462
ENSCING00000014541	-1.06048	5.33807	0.0220894	0.158828	1.65582
ENSCING00000025169	-1.06022	3.41159	0.0229477	0.163205	1.63926
ENSCING00000016722	-1.06013	-1.28609	0.0699185	0.329978	1.15541
ENSCING00000003714	-1.05859	1.5383	0.0273894	0.184655	1.56242
ENSCING00000021242	-1.05858	-2.21017	0.150934	0.509443	0.821212
ENSCING00000018422	-1.05813	3.62821	0.0233581	0.165452	1.63156
ENSCING00000019818	-1.05773	6.35835	0.0222233	0.159398	1.65319
ENSCING00000019251	-1.05601	-0.331562	0.0461802	0.255329	1.33554
ENSCING00000022458	-1.05556	1.6981	0.0281322	0.187354	1.5508
ENSCING00000001672	-1.0554	7.91896	0.0224143	0.160488	1.64948
ENSCING00000002530	-1.05521	0.830924	0.0314018	0.200952	1.50304
ENSCING00000012533	-1.05519	2.15249	0.0258075	0.177322	1.58825
ENSCING00000014578	-1.05509	1.75515	0.0269406	0.182231	1.56959
ENSCING00000008893	-1.05497	8.85313	0.0224309	0.160538	1.64915
ENSCING00000019639	-1.05497	3.10308	0.0241843	0.169991	1.61647
ENSCING00000020968	-1.05474	-1.48084	0.0923761	0.386708	1.03444
ENSCING00000008665	-1.05462	6.16432	0.0225999	0.161249	1.64589
ENSCING00000016278	-1.05412	-1.22419	0.0745227	0.34025	1.12771
ENSCING00000019988	-1.05293	-1.07876	0.0577798	0.293686	1.23822
ENSCING00000019960	-1.05281	-2.06562	0.133881	0.479197	0.87328
ENSCING00000000778	-1.05236	3.29015	0.0244659	0.171264	1.61144
ENSCING00000013370	-1.05218	-3.06261	0.28978	0.696736	0.537932
ENSCING00000020671	-1.05204	1.32505	0.030491	0.196827	1.51583
ENSCING00000024921	-1.05167	2.61868	0.0258517	0.177551	1.58751
ENSCING00000022788	-1.05042	0.374076	0.0355465	0.215947	1.4492
ENSCING00000019940	-1.04995	4.382	0.0236986	0.167791	1.62528
ENSCING00000021827	-1.04943	4.34177	0.0238568	0.16819	1.62239
ENSCING00000012089	-1.04909	2.39077	0.0264505	0.179731	1.57757
ENSCING00000024338	-1.04906	3.33442	0.0246137	0.17191	1.60882
ENSCING00000004255	-1.049	7.01355	0.0232671	0.165161	1.63326
ENSCING00000007655	-1.04878	4.66987	0.023737	0.167919	1.62457
ENSCING00000018279	-1.04872	-0.471003	0.0477248	0.261591	1.32126
ENSCING00000020784	-1.04863	1.34251	0.0304897	0.196827	1.51585
ENSCING00000016213	-1.04757	2.12119	0.028663	0.189601	1.54268
ENSCING00000001469	-1.04728	3.74037	0.0244731	0.171264	1.61131
ENSCING00000013776	-1.0472	1.71353	0.0295179	0.193319	1.52991
ENSCING00000024556	-1.0468	-0.465247	0.050942	0.272086	1.29292
ENSCING00000018708	-1.0463	6.28226	0.0237321	0.167919	1.62466
ENSCING00000013810	-1.04563	4.36099	0.0243264	0.170553	1.61392
ENSCING00000015602	-1.04485	2.73308	0.0259469	0.177733	1.58592
ENSCING00000007218	-1.04447	5.09374	0.0242708	0.170352	1.61492
ENSCING00000020537	-1.04442	5.55691	0.0240485	0.169252	1.61891
ENSCING00000024598	-1.04422	1.06792	0.0335785	0.209203	1.47394
ENSCING00000022410	-1.04419	1.96605	0.0277418	0.185967	1.55687
ENSCING00000012881	-1.04304	6.8128	0.0240764	0.169377	1.61841
ENSCING00000013412	-1.04249	3.23395	0.0256634	0.176626	1.59069
ENSCING00000006702	-1.04145	5.5269	0.0244796	0.171264	1.6112
ENSCING00000009525	-1.04141	7.66543	0.0242253	0.170206	1.61573
ENSCING00000019243	-1.04096	2.37669	0.0280738	0.187204	1.5517
ENSCING00000021900	-1.03965	5.44236	0.0247264	0.172487	1.60684
ENSCING00000024793	-1.03964	6.34153	0.0245755	0.171716	1.6095
ENSCING00000016394	-1.03914	-3.24216	0.449723	0.834849	0.347055
ENSCING00000024435	-1.03874	-3.07233	0.379241	0.781529	0.421084
ENSCING00000012999	-1.03818	4.09753	0.0254702	0.175736	1.59397
ENSCING00000011984	-1.03767	4.6293	0.0252914	0.174939	1.59703
ENSCING00000014616	-1.03765	6.99809	0.0247519	0.172583	1.60639
ENSCING00000005667	-1.03763	6.23439	0.0248464	0.17295	1.60474
ENSCING00000019718	-1.03762	7.83081	0.0247277	0.172487	1.60682
ENSCING00000002887	-1.03743	3.75388	0.0258935	0.177691	1.58681
ENSCING00000013389	-1.03693	2.85798	0.0270637	0.182832	1.56761
ENSCING00000023097	-1.03653	-3.23549	0.335357	0.742906	0.474493
ENSCING00000010147	-1.03644	1.0445	0.0344727	0.212957	1.46253
ENSCING00000021990	-1.03621	5.21167	0.0252704	0.174939	1.59739
ENSCING00000020434	-1.03618	-0.931563	0.0642965	0.313116	1.19181
ENSCING00000006833	-1.03616	5.47106	0.0252019	0.174688	1.59857
ENSCING00000021076	-1.03536	2.21545	0.0287672	0.190035	1.5411
ENSCING00000007045	-1.03506	7.99861	0.0250641	0.173879	1.60095
ENSCING00000019059	-1.03456	2.74394	0.0274483	0.184954	1.56148
ENSCING00000024402	-1.03453	-3.07342	0.379241	0.781529	0.421084
ENSCING00000012442	-1.03441	5.017	0.025597	0.176242	1.59181
ENSCING00000019255	-1.0341	-3.23606	0.449723	0.834849	0.347055
ENSCING00000014084	-1.03356	2.87033	0.0274797	0.184961	1.56099
ENSCING00000019803	-1.03331	3.65987	0.0265654	0.180265	1.57568
ENSCING00000024339	-1.03174	8.64766	0.0255149	0.17594	1.59321
ENSCING00000005972	-1.03166	5.45161	0.0258052	0.177322	1.58829
ENSCING00000006343	-1.03145	4.23123	0.0263336	0.179221	1.57949
ENSCING00000023017	-1.03091	0.0527438	0.0570233	0.291006	1.24395
ENSCING00000019950	-1.03043	1.62304	0.0314891	0.201296	1.50184
ENSCING00000022082	-1.0296	2.34923	0.0291891	0.191851	1.53478
ENSCING00000011422	-1.02949	6.42668	0.0259534	0.177733	1.58581
ENSCING00000022805	-1.02949	2.87633	0.0276804	0.185706	1.55783
ENSCING00000024830	-1.02921	6.34538	0.0260186	0.17805	1.58472
ENSCING00000007769	-1.02917	7.27738	0.0259224	0.177733	1.58632
ENSCING00000021844	-1.02877	3.31815	0.0274657	0.184954	1.56121
ENSCING00000009451	-1.02866	5.88272	0.0261724	0.178713	1.58216	NM_001079672
ENSCING00000025080	-1.02848	6.77102	0.0260366	0.17805	1.58442
ENSCING00000017919	-1.02774	2.74701	0.028546	0.189434	1.54445
ENSCING00000003110	-1.02727	7.01583	0.0262327	0.178902	1.58116
ENSCING00000001572	-1.02693	7.46841	0.0262434	0.178902	1.58098
ENSCING00000018039	-1.0255	1.88516	0.0312954	0.200688	1.50452
ENSCING00000020154	-1.0253	1.19053	0.0348405	0.21404	1.45792
ENSCING00000012983	-1.02492	-1.3145	0.084828	0.367165	1.07146
ENSCING00000016010	-1.0248	6.01768	0.026721	0.181036	1.57315
ENSCING00000000038	-1.02464	2.78746	0.0296905	0.193911	1.52738
ENSCING00000017890	-1.0237	-3.06848	0.379241	0.781529	0.421084
ENSCING00000018837	-1.02312	2.96494	0.0287812	0.190035	1.54089
ENSCING00000020017	-1.0231	3.14176	0.0286073	0.189536	1.54352
ENSCING00000024854	-1.0229	4.79171	0.0273873	0.184655	1.56245
ENSCING00000017390	-1.02283	1.85088	0.0313177	0.200725	1.50421
ENSCING00000000419	-1.02228	7.51427	0.0268871	0.182087	1.57046
ENSCING00000024152	-1.02027	-0.796084	0.0599561	0.300856	1.22217
ENSCING00000012799	-1.01986	5.12982	0.0275955	0.185363	1.55916
ENSCING00000011786	-1.01972	3.15903	0.0293024	0.192167	1.5331
ENSCING00000025220	-1.01967	-3.24595	0.449723	0.834849	0.347055
ENSCING00000002622	-1.01912	-3.43016	0.550826	0.887603	0.258986
ENSCING00000022885	-1.01912	-3.43016	0.550826	0.887603	0.258986
ENSCING00000019716	-1.01912	-3.43016	0.550826	0.887603	0.258986
ENSCING00000000010	-1.01912	-3.43016	0.550826	0.887603	0.258986
ENSCING00000023373	-1.01902	1.11504	0.0350703	0.214823	1.45506
ENSCING00000021370	-1.01874	2.62856	0.0301217	0.195259	1.52112
ENSCING00000014241	-1.01843	7.41205	0.0274675	0.184954	1.56118
ENSCING00000007060	-1.01838	1.3886	0.0348908	0.214225	1.45729
ENSCING00000011007	-1.01823	-2.53685	0.231783	0.62948	0.634918
ENSCING00000003972	-1.01801	3.58407	0.0290315	0.191056	1.53713
ENSCING00000005442	-1.01762	6.28244	0.0277264	0.185939	1.55711
ENSCING00000007925	-1.0171	4.74682	0.028233	0.18781	1.54924
ENSCING00000020641	-1.01702	7.83292	0.0276661	0.185686	1.55805
ENSCING00000008063	-1.01644	0.985638	0.0382835	0.226577	1.41699
ENSCING00000022126	-1.01631	2.68404	0.0308591	0.198712	1.51062
ENSCING00000024369	-1.01464	0.570193	0.0398194	0.231973	1.3999
ENSCING00000023808	-1.01452	-3.23986	0.449723	0.834849	0.347055
ENSCING00000014246	-1.01435	3.26956	0.030009	0.194793	1.52275
ENSCING00000023961	-1.01391	6.45508	0.0282925	0.188055	1.54833
ENSCING00000021778	-1.0135	-2.48753	0.188698	0.570209	0.724234
ENSCING00000015853	-1.01283	5.1913	0.0287072	0.189817	1.54201
ENSCING00000002016	-1.0127	2.67771	0.0313612	0.200848	1.50361
ENSCING00000024007	-1.01233	-3.23541	0.449723	0.834849	0.347055
ENSCING00000003478	-1.01197	6.03296	0.0286006	0.189536	1.54362
ENSCING00000003995	-1.01168	3.75636	0.0298477	0.194093	1.52509
ENSCING00000024839	-1.01162	1.92117	0.0329915	0.20711	1.4816
ENSCING00000007564	-1.01145	5.53694	0.0288092	0.190035	1.54047
ENSCING00000022446	-1.0106	1.88769	0.0335085	0.208846	1.47484
ENSCING00000024897	-1.01031	-0.265626	0.0501789	0.269932	1.29948
ENSCING00000020766	-1.01029	3.95332	0.0297402	0.193928	1.52666
ENSCING00000021422	-1.01012	4.87067	0.0292438	0.192057	1.53397
ENSCING00000011513	-1.00997	-3.43181	0.550826	0.887603	0.258986
ENSCING00000012084	-1.00971	-0.727286	0.0638475	0.311481	1.19486
ENSCING00000018897	-1.00932	3.42038	0.0303243	0.19639	1.51821
ENSCING00000001011	-1.0091	-2.91658	0.327419	0.7354	0.484896
ENSCING00000008906	-1.0086	5.25009	0.029307	0.192167	1.53303
ENSCING00000021670	-1.0076	-3.07165	0.379241	0.781529	0.421084
ENSCING00000024619	-1.00754	4.34042	0.0299815	0.194732	1.52315
ENSCING00000001424	-1.00695	7.28947	0.0292413	0.192057	1.534
ENSCING00000001979	-1.0069	5.4596	0.0295461	0.193399	1.5295
ENSCING00000009305	-1.00677	7.21066	0.0292745	0.192167	1.53351
ENSCING00000020406	-1.0061	-2.65605	0.256766	0.659662	0.590462
ENSCING00000002181	-1.00552	6.21129	0.0296129	0.19371	1.52852
ENSCING00000016208	-1.00487	2.87861	0.0320968	0.203194	1.49354
ENSCING00000014352	-1.00464	4.5874	0.0302705	0.196146	1.51898
ENSCING00000013465	-1.00416	5.61893	0.0299273	0.194457	1.52393
ENSCING00000024891	-1.00414	0.0206645	0.0507482	0.271491	1.29458
ENSCING00000021716	-1.00306	-1.71443	0.121161	0.454463	0.916638
ENSCING00000017990	-1.00303	-1.98917	0.148095	0.50447	0.82946
ENSCING00000003460	-1.00267	8.1969	0.029881	0.194232	1.52461
ENSCING00000014981	-1.00245	2.39392	0.0338048	0.210058	1.47102
ENSCING00000014018	-1.00203	3.22179	0.0317062	0.201454	1.49886
ENSCING00000004894	-1.00196	5.13649	0.0304445	0.196827	1.51649
ENSCING00000013009	-1.00122	2.8267	0.0328683	0.206651	1.48322
ENSCING00000021090	-1.00086	-3.43345	0.550826	0.887603	0.258986
ENSCING00000018105	-1.00086	-3.43345	0.550826	0.887603	0.258986
ENSCING00000002907	-1.00073	4.13382	0.0310955	0.199922	1.5073
ENSCING00000017068	-1.00063	3.46926	0.0317648	0.201633	1.49805
ENSCING00000018001	-1.00045	1.41515	0.0367913	0.220882	1.43425
ENSCING00000022018	-1.00035	-2.1866	0.150934	0.509443	0.821212
ENSCING00000015758	-0.999277	1.35497	0.0378123	0.225271	1.42237
ENSCING00000004617	-0.998906	2.80121	0.0333954	0.20841	1.47631
ENSCING00000022847	-0.998706	-0.948505	0.0777691	0.349062	1.10919
ENSCING00000002039	-0.998544	3.92164	0.0316774	0.201418	1.49925
ENSCING00000017761	-0.998037	-3.43404	0.550826	0.887603	0.258986
ENSCING00000002158	-0.998037	-3.43404	0.550826	0.887603	0.258986
ENSCING00000010265	-0.997859	3.14869	0.032893	0.206701	1.4829
ENSCING00000020327	-0.997551	3.93416	0.031854	0.202044	1.49684
ENSCING00000001131	-0.997542	4.75762	0.0312998	0.200688	1.50446	NM_001032599
ENSCING00000016008	-0.997342	3.0159	0.0329505	0.206931	1.48214
ENSCING00000021366	-0.997319	0.602967	0.0435866	0.245513	1.36065
ENSCING00000001652	-0.996737	2.8535	0.0337553	0.209988	1.47166
ENSCING00000004004	-0.996653	5.96422	0.0311204	0.199926	1.50696
ENSCING00000004739	-0.996443	6.38307	0.0310178	0.199578	1.50839
ENSCING00000003267	-0.996311	4.21614	0.0317429	0.201572	1.49835
ENSCING00000023184	-0.996	2.99028	0.0332104	0.208009	1.47873
ENSCING00000007869	-0.995247	8.99541	0.0310572	0.199753	1.50784
ENSCING00000011889	-0.994786	-3.06943	0.379241	0.781529	0.421084
ENSCING00000020883	-0.994751	5.19708	0.0314921	0.201296	1.5018
ENSCING00000000989	-0.994644	5.05345	0.031621	0.201418	1.50002
ENSCING00000019800	-0.994303	1.70135	0.0372499	0.222582	1.42888
ENSCING00000005483	-0.9942	3.75518	0.0326809	0.206022	1.48571
ENSCING00000018806	-0.993572	5.86645	0.0316416	0.201418	1.49974
ENSCING00000022067	-0.993539	2.69297	0.0349967	0.214477	1.45597
ENSCING00000011969	-0.992694	3.36212	0.0333397	0.20841	1.47704
ENSCING00000001703	-0.99218	5.88191	0.0318365	0.202011	1.49707
ENSCING00000006908	-0.991814	4.22043	0.0324757	0.204885	1.48844
ENSCING00000020049	-0.991779	-3.43509	0.550826	0.887603	0.258986
ENSCING00000017895	-0.991779	-3.43509	0.550826	0.887603	0.258986
ENSCING00000023094	-0.991779	-3.43509	0.550826	0.887603	0.258986
ENSCING00000019478	-0.991338	-1.9636	0.187772	0.568623	0.726368
ENSCING00000009340	-0.991273	4.48693	0.0324393	0.204734	1.48893
ENSCING00000015803	-0.990684	1.34392	0.0401551	0.233047	1.39626
ENSCING00000023824	-0.989964	-0.657932	0.0659317	0.318265	1.18091
ENSCING00000020290	-0.989538	3.8104	0.0331968	0.208003	1.4789
ENSCING00000021542	-0.988963	-3.43567	0.550826	0.887603	0.258986
ENSCING00000023984	-0.988963	-3.43567	0.550826	0.887603	0.258986
ENSCING00000019588	-0.988963	-3.43567	0.550826	0.887603	0.258986
ENSCING00000018370	-0.988963	-3.43567	0.550826	0.887603	0.258986
ENSCING00000011571	-0.988434	1.91633	0.038188	0.22626	1.41807
ENSCING00000025164	-0.987425	1.2142	0.0419778	0.240257	1.37698
ENSCING00000018300	-0.987299	0.969377	0.0424318	0.241985	1.37231
ENSCING00000020025	-0.98705	3.3087	0.0345036	0.213037	1.46214
ENSCING00000018732	-0.986712	4.55135	0.0332893	0.208193	1.47769
ENSCING00000025144	-0.986589	3.65927	0.0339158	0.210283	1.4696
ENSCING00000001889	-0.98589	6.00992	0.0329013	0.206701	1.48279	NM_001078496
ENSCING00000010124	-0.985662	4.12203	0.0338274	0.21012	1.47073
ENSCING00000019166	-0.984875	3.4435	0.0345819	0.213289	1.46115
ENSCING00000009110	-0.984392	6.73646	0.0330351	0.207226	1.48102
ENSCING00000023675	-0.983787	5.4975	0.0334136	0.208412	1.47608
ENSCING00000005039	-0.983375	3.43119	0.0347859	0.213979	1.4586
ENSCING00000008148	-0.982556	7.56034	0.0332902	0.208193	1.47768
ENSCING00000011515	-0.981628	1.88262	0.0399379	0.232417	1.39861
ENSCING00000013262	-0.980166	0.577082	0.045167	0.251157	1.34518
ENSCING00000019449	-0.980109	1.57912	0.0410911	0.236708	1.38625
ENSCING00000024070	-0.979923	-3.43731	0.550826	0.887603	0.258986
ENSCING00000017433	-0.979802	5.6769	0.0340354	0.210698	1.46807
ENSCING00000018033	-0.979148	2.95088	0.0369477	0.221418	1.43241
ENSCING00000018556	-0.978577	-2.5852	0.206442	0.5943	0.685202
ENSCING00000006439	-0.977116	1.85639	0.039077	0.229512	1.40808
ENSCING00000009380	-0.977112	-3.4379	0.550826	0.887603	0.258986
ENSCING00000000157	-0.977112	-3.4379	0.550826	0.887603	0.258986
ENSCING00000023754	-0.977046	4.56844	0.0349171	0.214307	1.45696
ENSCING00000023367	-0.97671	3.28427	0.0364104	0.219233	1.43877
ENSCING00000001329	-0.975852	6.70917	0.0345618	0.213289	1.4614
ENSCING00000000487	-0.975506	5.62856	0.0348476	0.21404	1.45783
ENSCING00000024535	-0.975055	1.85157	0.0406942	0.235209	1.39047
ENSCING00000022080	-0.975043	-0.00486247	0.0564831	0.289862	1.24808
ENSCING00000020310	-0.974912	6.19139	0.0348277	0.21404	1.45808
ENSCING00000005557	-0.974592	1.30893	0.0387999	0.228535	1.41117
ENSCING00000019455	-0.974484	4.66282	0.0353983	0.215418	1.45102
ENSCING00000024346	-0.97424	-1.70847	0.121161	0.454463	0.916638
ENSCING00000025099	-0.973572	-1.8085	0.115357	0.440701	0.937956
ENSCING00000007386	-0.973551	5.39165	0.0352851	0.214987	1.45241
ENSCING00000001693	-0.973518	3.65163	0.0361402	0.218243	1.44201
ENSCING00000001249	-0.972118	2.0834	0.0399016	0.232288	1.39901
ENSCING00000013010	-0.971073	0.873491	0.0430138	0.243534	1.36639
ENSCING00000015319	-0.970798	4.91431	0.0359841	0.217699	1.44389
ENSCING00000004176	-0.970053	6.04813	0.0357545	0.216627	1.44667
ENSCING00000015791	-0.969597	-1.79262	0.115357	0.440701	0.937956
ENSCING00000000359	-0.969496	7.84461	0.0356354	0.216223	1.44812
ENSCING00000023294	-0.969406	-2.95156	0.327419	0.7354	0.484896
ENSCING00000024287	-0.969104	2.42373	0.040222	0.233166	1.39554
ENSCING00000018062	-0.969087	3.99031	0.036977	0.221513	1.43207
ENSCING00000011839	-0.968842	2.64911	0.0395586	0.231188	1.40276
ENSCING00000005899	-0.968738	5.36367	0.0361084	0.218159	1.44239
ENSCING00000021825	-0.968501	0.568364	0.0438517	0.246501	1.35801
ENSCING00000018249	-0.968111	-3.43954	0.550826	0.887603	0.258986
ENSCING00000015767	-0.968111	-3.43954	0.550826	0.887603	0.258986
ENSCING00000024970	-0.967357	0.992951	0.0453052	0.251502	1.34385
ENSCING00000009166	-0.966767	6.67915	0.0362633	0.218513	1.44053
ENSCING00000017248	-0.966621	2.97305	0.0387412	0.228352	1.41183
ENSCING00000023850	-0.96508	2.16558	0.0419421	0.240257	1.37735
ENSCING00000025016	-0.964833	3.52646	0.0385967	0.227711	1.41345
ENSCING00000008660	-0.964814	6.90499	0.036605	0.220083	1.43646
ENSCING00000004569	-0.964617	0.672433	0.0495907	0.268607	1.3046
ENSCING00000007163	-0.96429	7.58682	0.0366423	0.220137	1.43602
ENSCING00000012458	-0.964191	3.60792	0.0381945	0.22626	1.418
ENSCING00000012426	-0.96367	3.42822	0.0383649	0.226782	1.41607
ENSCING00000024276	-0.96303	0.199878	0.0567355	0.290615	1.24615
ENSCING00000012165	-0.962552	4.37814	0.0379528	0.225801	1.42076
ENSCING00000023848	-0.962515	0.322573	0.0543544	0.282807	1.26477
ENSCING00000024827	-0.962512	-3.24518	0.449723	0.834849	0.347055
ENSCING00000013685	-0.962499	8.45671	0.0369396	0.221418	1.43251
ENSCING00000003666	-0.962397	0.57899	0.0561495	0.288486	1.25065
ENSCING00000008202	-0.962097	7.05287	0.0371047	0.222116	1.43057
ENSCING00000011838	-0.962021	3.21455	0.0393696	0.230573	1.40484
ENSCING00000005763	-0.961795	6.38921	0.0372393	0.222582	1.429
ENSCING00000021912	-0.961661	1.87325	0.0444583	0.248725	1.35205
ENSCING00000008426	-0.961376	3.89587	0.0382823	0.226577	1.417
ENSCING00000020204	-0.961035	-0.26306	0.0662638	0.319383	1.17872
ENSCING00000006253	-0.960815	4.94325	0.0379899	0.225905	1.42033
ENSCING00000019173	-0.95981	4.36529	0.0384546	0.227149	1.41505
ENSCING00000021878	-0.959071	6.22352	0.0378226	0.225271	1.42225
ENSCING00000018197	-0.958867	3.4384	0.0395327	0.231119	1.40304
ENSCING00000021384	-0.958852	3.2222	0.0397384	0.231746	1.40079
ENSCING00000011593	-0.958335	8.96904	0.0377325	0.224977	1.42328
ENSCING00000024665	-0.958227	4.34118	0.038817	0.228554	1.41098
ENSCING00000016291	-0.958107	1.35088	0.048298	0.263507	1.31607
ENSCING00000022948	-0.957891	4.10995	0.0389211	0.228922	1.40981
ENSCING00000008905	-0.956786	5.74031	0.038431	0.227091	1.41532
ENSCING00000006336	-0.956419	7.85507	0.0381402	0.22626	1.41862
ENSCING00000023027	-0.956344	-3.44176	0.550826	0.887603	0.258986
ENSCING00000017188	-0.956344	-3.44176	0.550826	0.887603	0.258986
ENSCING00000002468	-0.956344	-3.44176	0.550826	0.887603	0.258986
ENSCING00000009924	-0.955763	4.55632	0.0388678	0.22877	1.41041
ENSCING00000014091	-0.955704	0.276805	0.0553215	0.285727	1.25711
ENSCING00000020699	-0.955669	2.85909	0.0408742	0.23587	1.38855
ENSCING00000009204	-0.955357	3.80615	0.0395904	0.231242	1.40241
ENSCING00000021783	-0.955273	3.63696	0.039985	0.232583	1.3981
ENSCING00000014156	-0.955162	1.98043	0.044858	0.249945	1.34816
ENSCING00000012356	-0.954776	3.42179	0.0403872	0.234042	1.39376
ENSCING00000004283	-0.954557	6.79408	0.0386049	0.227711	1.41336
ENSCING00000021571	-0.953993	2.27752	0.0439849	0.246998	1.3567
ENSCING00000018729	-0.953897	5.56213	0.0390329	0.229367	1.40857
ENSCING00000018572	-0.953869	0.471694	0.0508906	0.271988	1.29336
ENSCING00000002936	-0.953816	7.63279	0.0386926	0.228147	1.41237
ENSCING00000012592	-0.951791	9.68654	0.0390173	0.229367	1.40874
ENSCING00000014761	-0.951389	1.97922	0.0449153	0.250169	1.34761
ENSCING00000022261	-0.951381	6.76617	0.0392767	0.230356	1.40586
ENSCING00000013046	-0.950735	6.00292	0.0394693	0.230993	1.40374
ENSCING00000002131	-0.950687	6.27325	0.0395068	0.231093	1.40333
ENSCING00000002412	-0.950007	5.82839	0.0397603	0.231773	1.40055
ENSCING00000003481	-0.949966	6.22744	0.0396714	0.231523	1.40152
ENSCING00000010133	-0.94904	3.39048	0.041587	0.238814	1.38104
ENSCING00000015692	-0.948971	4.04367	0.0409294	0.236023	1.38796
ENSCING00000019539	-0.947612	2.95733	0.0424324	0.241985	1.3723
ENSCING00000000596	-0.945107	6.84048	0.0405584	0.234622	1.39192
ENSCING00000012242	-0.94505	0.982641	0.0558969	0.287838	1.25261
ENSCING00000008578	-0.943911	7.78143	0.0407026	0.235209	1.39038
ENSCING00000014866	-0.943718	2.37714	0.0433896	0.244989	1.36261
ENSCING00000025008	-0.943609	-3.07518	0.379241	0.781529	0.421084
ENSCING00000012029	-0.942955	1.8253	0.0486952	0.265149	1.31251
ENSCING00000021869	-0.942489	7.06903	0.0410496	0.236551	1.38669
ENSCING00000004195	-0.942279	6.19209	0.0412533	0.237146	1.38454
ENSCING00000005940	-0.941971	-1.90683	0.162285	0.527662	0.789723
ENSCING00000020924	-0.940194	0.393214	0.06447	0.313868	1.19064
ENSCING00000020574	-0.939915	1.52553	0.0514501	0.273649	1.28861
ENSCING00000025119	-0.939717	0.771932	0.0510095	0.272338	1.29235
ENSCING00000022541	-0.938661	-1.43831	0.100361	0.406819	0.998435
ENSCING00000018953	-0.938579	2.20841	0.0461784	0.255329	1.33556
ENSCING00000022398	-0.938153	-1.98636	0.148095	0.50447	0.82946
ENSCING00000021183	-0.937978	-1.0862	0.11315	0.436267	0.946346
ENSCING00000018064	-0.937914	2.93345	0.0448512	0.249945	1.34823
ENSCING00000006201	-0.937644	3.68293	0.0437431	0.246227	1.35909
ENSCING00000022212	-0.937592	0.385251	0.0608209	0.303104	1.21595
ENSCING00000023483	-0.937587	1.2433	0.0487362	0.265285	1.31215
ENSCING00000014144	-0.937514	5.21728	0.042549	0.242315	1.37111
ENSCING00000023879	-0.936775	2.99432	0.0452596	0.251351	1.34429
ENSCING00000011279	-0.936628	3.28349	0.0445526	0.249	1.35113
ENSCING00000001637	-0.935826	5.27355	0.0428477	0.242926	1.36807
ENSCING00000018740	-0.935725	4.33593	0.0435274	0.245347	1.36124
ENSCING00000024400	-0.935556	1.15231	0.0545231	0.283328	1.26342
ENSCING00000021654	-0.935365	2.3306	0.0468652	0.258165	1.32915
ENSCING00000004210	-0.933928	4.78373	0.0435125	0.245347	1.36139
ENSCING00000024914	-0.932595	3.78706	0.0448032	0.249874	1.34869
ENSCING00000004769	-0.931987	6.09354	0.0435124	0.245347	1.36139
ENSCING00000023411	-0.931302	1.33295	0.0531456	0.279085	1.27453
ENSCING00000001556	-0.931071	6.84224	0.0435647	0.245474	1.36087
ENSCING00000024231	-0.930009	-2.25533	0.274818	0.682679	0.560954
ENSCING00000014594	-0.929021	4.19011	0.0450996	0.250952	1.34583
ENSCING00000008459	-0.929002	0.940279	0.0596583	0.300183	1.22433
ENSCING00000024935	-0.92872	5.39112	0.0444192	0.248675	1.35243
ENSCING00000004516	-0.928277	5.19442	0.0446154	0.24911	1.35052
ENSCING00000019645	-0.926524	2.26879	0.0500496	0.269424	1.3006
ENSCING00000004746	-0.926068	7.73668	0.0446025	0.24911	1.35064
ENSCING00000018924	-0.925866	0.307989	0.0678629	0.324546	1.16837
ENSCING00000004387	-0.925216	4.41866	0.0458337	0.253753	1.33882
ENSCING00000022112	-0.924423	1.46462	0.0552655	0.285601	1.25755
ENSCING00000023827	-0.923931	0.942333	0.0582004	0.29504	1.23507
ENSCING00000007134	-0.923462	1.92718	0.0515348	0.273923	1.2879
ENSCING00000011340	-0.922982	1.96366	0.0527712	0.278165	1.2776
ENSCING00000000670	-0.922907	2.6762	0.0493761	0.267708	1.30648
ENSCING00000013176	-0.922856	3.50213	0.0471968	0.259386	1.32609
ENSCING00000002578	-0.922038	4.89825	0.0462706	0.255518	1.33469
ENSCING00000018462	-0.921226	-0.0498782	0.0722936	0.333931	1.1409
ENSCING00000019919	-0.921166	6.42794	0.0459082	0.254081	1.33811
ENSCING00000008941	-0.920954	8.11064	0.0457293	0.253346	1.33981
ENSCING00000020937	-0.920125	1.6652	0.054447	0.2832	1.26403
ENSCING00000001160	-0.919169	4.73035	0.046954	0.258568	1.32833
ENSCING00000008637	-0.91872	-1.41297	0.120927	0.454411	0.917478
ENSCING00000018593	-0.918619	-2.5104	0.231783	0.62948	0.634918
ENSCING00000024384	-0.918592	6.37245	0.0464823	0.256312	1.33271
ENSCING00000024313	-0.918393	0.996722	0.062219	0.306893	1.20608
ENSCING00000001620	-0.918337	8.3364	0.0463441	0.255807	1.33401
ENSCING00000013665	-0.918126	3.2265	0.0490408	0.266327	1.30944
ENSCING00000023836	-0.917962	5.11528	0.047028	0.258768	1.32764
ENSCING00000024599	-0.917876	0.998305	0.059589	0.300017	1.22483
ENSCING00000019538	-0.917168	3.20829	0.0495662	0.268562	1.30481
ENSCING00000007327	-0.916906	4.32442	0.0478241	0.261954	1.32035
ENSCING00000007294	-0.91675	7.01329	0.0468325	0.258072	1.32945
ENSCING00000020463	-0.916563	2.96079	0.0503369	0.27041	1.29811
ENSCING00000020459	-0.916426	4.01942	0.0482793	0.263493	1.31624
ENSCING00000015082	-0.915811	-3.12989	0.492392	0.860851	0.307689
ENSCING00000021209	-0.915216	4.69514	0.0477217	0.261591	1.32128
ENSCING00000012812	-0.915077	3.47026	0.0497249	0.269157	1.30343
ENSCING00000017056	-0.915026	2.62512	0.0510386	0.272338	1.2921
ENSCING00000024829	-0.914308	4.56443	0.048278	0.263493	1.31625
ENSCING00000016974	-0.913592	0.961713	0.0606134	0.30259	1.21743
ENSCING00000020633	-0.91293	-0.921584	0.104272	0.415082	0.981832
ENSCING00000023714	-0.912798	4.84183	0.0483987	0.263795	1.31517
ENSCING00000021290	-0.912761	3.41434	0.0497815	0.269287	1.30293
ENSCING00000014313	-0.912212	1.21419	0.059139	0.298207	1.22813
ENSCING00000022933	-0.91218	0.627614	0.0631495	0.309804	1.19963
ENSCING00000006402	-0.911087	8.035	0.0481018	0.262698	1.31784
ENSCING00000021430	-0.910655	6.67559	0.0483311	0.263514	1.31577
ENSCING00000019906	-0.910052	-2.96581	0.417528	0.812596	0.379314
ENSCING00000013065	-0.910046	6.38848	0.0485132	0.264245	1.31414
ENSCING00000000498	-0.909733	5.60041	0.0488245	0.265526	1.31136
ENSCING00000019826	-0.908648	-1.01057	0.122908	0.458931	0.91042
ENSCING00000024404	-0.908505	2.60919	0.0532366	0.279085	1.27379
ENSCING00000005770	-0.907897	-1.6174	0.153546	0.511684	0.813761
ENSCING00000013197	-0.907864	2.19063	0.0537194	0.280565	1.26987
ENSCING00000015588	-0.907628	2.09916	0.0559903	0.28802	1.25189
ENSCING00000014168	-0.907487	4.81407	0.0496311	0.268737	1.30425
ENSCING00000018780	-0.907482	-1.07348	0.10998	0.427971	0.958687
ENSCING00000023023	-0.907177	3.19183	0.0514387	0.273649	1.28871
ENSCING00000014950	-0.905473	-1.30408	0.133226	0.478999	0.875412
ENSCING00000024977	-0.905282	6.32768	0.0497574	0.269244	1.30314
ENSCING00000011390	-0.905093	5.87303	0.0499127	0.269381	1.30179
ENSCING00000012495	-0.904832	2.10155	0.0560912	0.288299	1.25111
ENSCING00000018600	-0.904606	3.28184	0.052102	0.276315	1.28315
ENSCING00000001943	-0.904015	6.64665	0.0499181	0.269381	1.30174
ENSCING00000007718	-0.903687	4.94347	0.0506689	0.271439	1.29526
ENSCING00000012369	-0.90347	1.89917	0.0575857	0.293422	1.23969
ENSCING00000019002	-0.903272	1.73477	0.0584172	0.295732	1.23346
ENSCING00000020274	-0.902796	-1.76924	0.217752	0.610077	0.662039
ENSCING00000019488	-0.902738	5.42369	0.050646	0.271439	1.29545
ENSCING00000013438	-0.902731	0.959786	0.0645974	0.314054	1.18978
ENSCING00000008977	-0.902604	2.63658	0.0539447	0.281474	1.26805
ENSCING00000009957	-0.902559	6.92431	0.0503005	0.27041	1.29843
ENSCING00000007953	-0.902541	5.68311	0.0505985	0.271393	1.29586
ENSCING00000021160	-0.902458	4.70445	0.0510243	0.272338	1.29222
ENSCING00000022060	-0.902276	2.42761	0.0552165	0.285601	1.25793
ENSCING00000015824	-0.901641	1.31515	0.0621365	0.306577	1.20665
ENSCING00000023144	-0.901195	-1.58874	0.153546	0.511684	0.813761
ENSCING00000014136	-0.900508	3.8218	0.0523944	0.277205	1.28072
ENSCING00000018955	-0.900473	5.5004	0.0511801	0.272828	1.2909
ENSCING00000024939	-0.899244	3.42512	0.0532054	0.279085	1.27404
ENSCING00000007626	-0.898944	6.41773	0.0512824	0.272994	1.29003
ENSCING00000023394	-0.898481	2.36911	0.0561625	0.288486	1.25055
ENSCING00000006453	-0.898204	4.82597	0.0520881	0.276315	1.28326
ENSCING00000019934	-0.897838	3.49296	0.0538699	0.281173	1.26865
ENSCING00000019434	-0.897328	4.65719	0.0523452	0.277105	1.28112
ENSCING00000022004	-0.897128	4.09138	0.0529616	0.278635	1.27604
ENSCING00000012593	-0.896675	-2.7101	0.392343	0.794475	0.406334
ENSCING00000002733	-0.895287	4.32223	0.0532401	0.279085	1.27376
ENSCING00000002182	-0.895178	4.22635	0.0532202	0.279085	1.27392
ENSCING00000020989	-0.895081	0.282948	0.076013	0.343619	1.11911
ENSCING00000009633	-0.894223	2.72131	0.0568177	0.290856	1.24552
ENSCING00000013105	-0.893733	2.33026	0.0558611	0.287744	1.25289
ENSCING00000017317	-0.893362	-0.261059	0.10167	0.409204	0.992806
ENSCING00000005181	-0.89305	7.54953	0.0526489	0.277787	1.27861
ENSCING00000020304	-0.891453	5.86258	0.0533742	0.279558	1.27267
ENSCING00000002297	-0.891106	6.0591	0.0534185	0.279702	1.27231
ENSCING00000019814	-0.890539	1.55687	0.0639012	0.31165	1.19449
ENSCING00000001855	-0.890308	-0.147554	0.0890569	0.378712	1.05033
ENSCING00000021533	-0.890022	4.03104	0.0548141	0.284507	1.26111
ENSCING00000002850	-0.88985	7.85124	0.0534714	0.27989	1.27188
ENSCING00000001197	-0.88965	2.41095	0.0581172	0.294765	1.2357
ENSCING00000003711	-0.889604	1.77966	0.0604647	0.302031	1.2185
ENSCING00000013087	-0.889278	2.11091	0.0600996	0.301301	1.22113
ENSCING00000018713	-0.888485	4.05196	0.0549585	0.284783	1.25997
ENSCING00000014841	-0.888484	3.40516	0.0566626	0.290332	1.2467
ENSCING00000020330	-0.888343	5.73177	0.054272	0.282735	1.26542
ENSCING00000013715	-0.887762	0.888221	0.0658612	0.318107	1.18137
ENSCING00000005130	-0.887558	8.53108	0.0540278	0.28173	1.26738
ENSCING00000022656	-0.887556	9.45394	0.0540017	0.281683	1.26759
ENSCING00000005272	-0.887204	7.3743	0.0542108	0.282505	1.26591
ENSCING00000019287	-0.887102	4.19302	0.0555865	0.286688	1.25503
ENSCING00000012109	-0.886925	6.82396	0.0543263	0.282807	1.26499
ENSCING00000003718	-0.886855	7.08959	0.0543434	0.282807	1.26485
ENSCING00000011294	-0.886578	2.20164	0.0600448	0.301118	1.22152
ENSCING00000019741	-0.886346	-0.890415	0.110424	0.429214	0.956935
ENSCING00000023677	-0.88579	4.16457	0.055973	0.28802	1.25202
ENSCING00000022991	-0.88554	1.93925	0.0626873	0.30852	1.20282
ENSCING00000021597	-0.884715	3.72283	0.0568806	0.290889	1.24504
ENSCING00000024011	-0.884641	6.48371	0.055036	0.285006	1.25935
ENSCING00000024394	-0.884185	2.40733	0.0617305	0.305609	1.2095
ENSCING00000003103	-0.883775	5.39187	0.0556469	0.28682	1.25456
ENSCING00000018488	-0.883645	1.61457	0.0641577	0.31269	1.19275
ENSCING00000013737	-0.883518	1.03995	0.0707888	0.330926	1.15004
ENSCING00000024959	-0.883489	2.37681	0.060972	0.303462	1.21487
ENSCING00000020560	-0.883292	2.83914	0.0583067	0.295285	1.23428
ENSCING00000003851	-0.883019	8.981	0.0552307	0.285601	1.25782
ENSCING00000009088	-0.882761	5.10843	0.0560032	0.28802	1.25179
ENSCING00000016251	-0.882508	4.77264	0.0562269	0.288727	1.25006
ENSCING00000003869	-0.881873	3.48678	0.0577441	0.293686	1.23849
ENSCING00000004309	-0.88119	4.51389	0.0569106	0.290889	1.24481
ENSCING00000012558	-0.880821	2.22674	0.0618805	0.305944	1.20845
ENSCING00000020571	-0.880805	-3.2995	0.449723	0.834849	0.347055
ENSCING00000002908	-0.880216	3.1494	0.0585878	0.296151	1.23219
ENSCING00000008411	-0.880116	1.27269	0.0645368	0.313959	1.19019
ENSCING00000011744	-0.879355	-1.6317	0.153546	0.511684	0.813761
ENSCING00000018702	-0.879287	-1.04525	0.137629	0.48597	0.861291
ENSCING00000009003	-0.879069	2.28753	0.0619015	0.305944	1.2083
ENSCING00000020918	-0.878896	3.88761	0.0580719	0.294741	1.23603
ENSCING00000014878	-0.878156	-3.11819	0.492392	0.860851	0.307689
ENSCING00000021904	-0.878104	4.81321	0.0574225	0.292681	1.24092
ENSCING00000019942	-0.87774	4.66947	0.0578929	0.29408	1.23737
ENSCING00000018984	-0.8776	-1.22642	0.141569	0.493026	0.849033
ENSCING00000013476	-0.877422	3.82254	0.0589409	0.29748	1.22958
ENSCING00000019973	-0.877364	4.7831	0.0577264	0.293686	1.23863
ENSCING00000002066	-0.877058	4.77169	0.0576561	0.293676	1.23915
ENSCING00000006320	-0.876696	4.05581	0.0585022	0.2959	1.23283
ENSCING00000002069	-0.876653	3.76303	0.0590573	0.297886	1.22873
ENSCING00000007645	-0.876573	0.215036	0.0701084	0.330497	1.15423
ENSCING00000014145	-0.876309	0.277073	0.0789362	0.352435	1.10272
ENSCING00000003390	-0.876217	4.36755	0.0584333	0.295732	1.23334
ENSCING00000015675	-0.876143	1.61997	0.0669867	0.321661	1.17401
ENSCING00000010139	-0.876102	3.64152	0.0594113	0.299305	1.22613
ENSCING00000017321	-0.875564	2.51138	0.0632532	0.31014	1.19892
ENSCING00000012786	-0.875107	2.44873	0.0616127	0.305609	1.21033
ENSCING00000005946	-0.874903	6.50738	0.0577521	0.293686	1.23843
ENSCING00000016162	-0.87469	2.5102	0.0645457	0.313959	1.19013
ENSCING00000001739	-0.874189	9.23435	0.0576711	0.293676	1.23904
ENSCING00000021390	-0.874015	3.39729	0.0609704	0.303462	1.21488
ENSCING00000019132	-0.873642	-3.11929	0.492392	0.860851	0.307689
ENSCING00000021481	-0.873641	3.82592	0.0598361	0.300345	1.22304
ENSCING00000005958	-0.873213	4.40973	0.059309	0.298881	1.22688
ENSCING00000011332	-0.872487	3.95219	0.0597535	0.300345	1.22364
ENSCING00000003861	-0.872325	7.64819	0.0582837	0.295285	1.23445
ENSCING00000018753	-0.872282	0.239338	0.0835983	0.363847	1.0778
ENSCING00000014736	-0.872094	4.69301	0.0592396	0.298623	1.22739
ENSCING00000015940	-0.871842	3.26876	0.0612445	0.304635	1.21293
ENSCING00000019123	-0.871629	2.34674	0.0631018	0.30968	1.19996
ENSCING00000024993	-0.871572	1.73115	0.0655577	0.31739	1.18338
ENSCING00000023133	-0.871363	4.04802	0.0601865	0.301368	1.2205
ENSCING00000010305	-0.871211	1.75726	0.0662994	0.319383	1.17849
ENSCING00000004466	-0.871027	13.9757	0.0585236	0.295917	1.23267
ENSCING00000020278	-0.870887	4.51913	0.0597879	0.300345	1.22339
ENSCING00000002525	-0.870121	3.89072	0.0608264	0.303104	1.21591
ENSCING00000022300	-0.870084	1.98203	0.063828	0.311481	1.19499
ENSCING00000004932	-0.869206	5.3723	0.0596764	0.300183	1.2242
ENSCING00000013239	-0.868621	3.34227	0.0619767	0.306063	1.20777
ENSCING00000014566	-0.868398	3.62709	0.0617551	0.305609	1.20933
ENSCING00000019245	-0.867934	1.6894	0.0677173	0.324038	1.1693
ENSCING00000001394	-0.867889	6.46748	0.0597076	0.300248	1.22397
ENSCING00000015779	-0.867775	1.39832	0.0709268	0.330926	1.14919
ENSCING00000009335	-0.867386	7.1454	0.0597633	0.300345	1.22357
ENSCING00000014858	-0.866959	1.75893	0.0662994	0.319383	1.17849
ENSCING00000000306	-0.866514	5.67713	0.0602351	0.301368	1.22015
ENSCING00000002601	-0.866402	5.40719	0.0605373	0.302302	1.21798
ENSCING00000000955	-0.86619	6.38092	0.0602427	0.301368	1.2201
ENSCING00000013679	-0.865809	1.74482	0.0709104	0.330926	1.14929
ENSCING00000010816	-0.865804	1.72603	0.0695791	0.329413	1.15752
ENSCING00000025183	-0.864745	1.2984	0.0731687	0.336091	1.13567
ENSCING00000013807	-0.864569	-0.87219	0.113243	0.436267	0.945987
ENSCING00000005788	-0.864478	3.10006	0.0637557	0.311481	1.19548
ENSCING00000018995	-0.864308	3.86911	0.0623264	0.307147	1.20533
ENSCING00000006949	-0.864099	-1.7295	0.121161	0.454463	0.916638
ENSCING00000023288	-0.863843	-3.12578	0.492392	0.860851	0.307689
ENSCING00000024587	-0.863565	2.91183	0.0637721	0.311481	1.19537
ENSCING00000002570	-0.863386	8.54883	0.0608149	0.303104	1.21599
ENSCING00000000504	-0.863248	0.42798	0.087445	0.374033	1.05826
ENSCING00000007872	-0.862753	2.93385	0.0646034	0.314054	1.18974
ENSCING00000019486	-0.862252	-1.58414	0.184055	0.563914	0.735052
ENSCING00000019315	-0.861632	8.08602	0.0613677	0.305003	1.21206
ENSCING00000011738	-0.861278	1.7469	0.0709104	0.330926	1.14929
ENSCING00000024648	-0.861144	7.03921	0.0615846	0.305609	1.21053
ENSCING00000007535	-0.860761	4.29616	0.0629825	0.309456	1.20078
ENSCING00000019742	-0.860438	-3.30332	0.596599	0.908496	0.224317
ENSCING00000003959	-0.860179	6.86484	0.0619341	0.305944	1.20807
ENSCING00000003599	-0.859487	5.73386	0.0624697	0.307761	1.20433
ENSCING00000011950	-0.859184	1.67324	0.0718216	0.332868	1.14374
ENSCING00000007329	-0.859092	4.61106	0.063166	0.309804	1.19952
ENSCING00000018942	-0.858567	2.78621	0.0657803	0.317916	1.1819
ENSCING00000020071	-0.858176	3.16986	0.0655588	0.31739	1.18337
ENSCING00000011720	-0.857994	5.22727	0.063103	0.30968	1.19995
ENSCING00000006400	-0.857971	5.8155	0.0628216	0.308758	1.20189
ENSCING00000005235	-0.857597	4.90296	0.0632976	0.310266	1.19861
ENSCING00000021855	-0.857212	3.91272	0.0645002	0.313923	1.19044
ENSCING00000023758	-0.857146	-2.32983	0.301415	0.709434	0.520836
ENSCING00000019373	-0.856556	0.0390076	0.0934429	0.39013	1.02945
ENSCING00000008593	-0.856457	2.18765	0.0693154	0.32873	1.15917
ENSCING00000021562	-0.856174	3.11224	0.0659998	0.318374	1.18046
ENSCING00000022414	-0.855952	5.19393	0.063545	0.311016	1.19692
ENSCING00000006744	-0.855476	5.28578	0.0637941	0.311481	1.19522
ENSCING00000014282	-0.855316	1.83402	0.0711429	0.330931	1.14787
ENSCING00000022079	-0.85512	4.3053	0.0647567	0.314429	1.18871
ENSCING00000022950	-0.854879	1.77685	0.0725576	0.334737	1.13932
ENSCING00000013512	-0.854348	2.97035	0.0669532	0.321661	1.17423
ENSCING00000022951	-0.854335	2.04035	0.069276	0.328638	1.15942
ENSCING00000016428	-0.854223	-3.30437	0.596599	0.908496	0.224317
ENSCING00000015848	-0.854121	-1.07992	0.154809	0.51387	0.810205
ENSCING00000023859	-0.853359	1.7045	0.0743654	0.339913	1.12863
ENSCING00000005905	-0.853212	2.33833	0.0695772	0.329413	1.15753
ENSCING00000004953	-0.852126	5.0872	0.0649694	0.315184	1.18729
ENSCING00000022631	-0.851694	0.906572	0.0787326	0.352237	1.10385
ENSCING00000017984	-0.851412	4.09265	0.0659324	0.318265	1.1809
ENSCING00000000406	-0.850687	3.2119	0.067958	0.324644	1.16776
ENSCING00000005119	-0.850158	2.74758	0.0703769	0.330926	1.15257
ENSCING00000021172	-0.85015	-2.57794	0.446085	0.834147	0.350583
ENSCING00000014997	-0.849879	7.86665	0.0649341	0.315105	1.18753
ENSCING00000003356	-0.849603	1.95287	0.0730958	0.336029	1.13611
ENSCING00000019980	-0.849137	-2.58804	0.346231	0.753554	0.460634
ENSCING00000005393	-0.848904	7.95545	0.0652459	0.316339	1.18545
ENSCING00000018512	-0.848089	8.99888	0.0654341	0.317065	1.1842
ENSCING00000024146	-0.847703	3.16886	0.069116	0.328351	1.16042
ENSCING00000001478	-0.847643	4.15583	0.0672115	0.322459	1.17256
ENSCING00000023947	-0.847113	1.31384	0.0770826	0.346636	1.11304
ENSCING00000008576	-0.847013	6.59113	0.0660236	0.318374	1.1803
ENSCING00000021955	-0.846783	0.840697	0.0871162	0.373328	1.0599
ENSCING00000003864	-0.846736	2.59254	0.0684613	0.326276	1.16456
ENSCING00000004089	-0.846492	2.38112	0.0727803	0.335363	1.13799
ENSCING00000007849	-0.845797	-2.33896	0.233262	0.631219	0.632155
ENSCING00000024980	-0.845037	4.14389	0.0677828	0.324257	1.16888
ENSCING00000003207	-0.844939	-2.20731	0.233611	0.631219	0.631507
ENSCING00000023233	-0.844903	3.26294	0.0696303	0.32942	1.1572
ENSCING00000013226	-0.844845	6.90835	0.0666497	0.320769	1.1762
ENSCING00000014801	-0.844084	3.3403	0.0696032	0.32942	1.15737
ENSCING00000012551	-0.843615	3.2557	0.0709034	0.330926	1.14933
ENSCING00000004735	-0.843478	5.70631	0.0674154	0.32278	1.17124
ENSCING00000023972	-0.842753	3.49898	0.0695728	0.329413	1.15756
ENSCING00000022228	-0.842659	1.99971	0.0761323	0.343975	1.11843
ENSCING00000013203	-0.842319	5.16776	0.0681519	0.325269	1.16652	NM_001078244
ENSCING00000004100	-0.842244	5.24271	0.0679402	0.324644	1.16787
ENSCING00000010144	-0.842222	2.64874	0.0730079	0.335914	1.13663
ENSCING00000020622	-0.842042	3.53944	0.0700697	0.330497	1.15447
ENSCING00000001223	-0.841813	-2.13315	0.252417	0.655648	0.597882
ENSCING00000009244	-0.840479	6.46267	0.0681384	0.325269	1.16661
ENSCING00000002939	-0.8401	5.03031	0.0687964	0.327492	1.16243
ENSCING00000007562	-0.839964	5.05461	0.0688892	0.327745	1.16185
ENSCING00000005141	-0.839788	5.8797	0.0685013	0.326276	1.1643
ENSCING00000020241	-0.839496	3.30637	0.072132	0.333464	1.14187
ENSCING00000019658	-0.83946	7.12438	0.0683525	0.326038	1.16525
ENSCING00000008122	-0.83925	2.70743	0.0721832	0.333607	1.14156
ENSCING00000011468	-0.839211	-1.80808	0.1664	0.534416	0.778846
ENSCING00000003278	-0.839093	4.02258	0.0690808	0.328315	1.16064
ENSCING00000008105	-0.838988	3.81751	0.0700889	0.330497	1.15435
ENSCING00000006973	-0.838522	5.45981	0.0690635	0.328315	1.16075
ENSCING00000018915	-0.838515	4.01081	0.0703568	0.330926	1.15269
ENSCING00000014083	-0.837857	3.99332	0.0705602	0.330926	1.15144
ENSCING00000021433	-0.837229	-1.35	0.153133	0.511684	0.814931
ENSCING00000012419	-0.836956	3.80744	0.0711814	0.331016	1.14763
ENSCING00000021937	-0.836805	8.33962	0.0690885	0.328315	1.16059
ENSCING00000007005	-0.836534	7.44526	0.0692577	0.328638	1.15953
ENSCING00000012004	-0.836253	4.09022	0.0710218	0.330931	1.14861
ENSCING00000022491	-0.836188	4.65079	0.0703823	0.330926	1.15254
ENSCING00000005876	-0.836115	2.37682	0.076143	0.343975	1.11837
ENSCING00000012085	-0.836084	3.95021	0.0712307	0.331059	1.14733
ENSCING00000023769	-0.835969	6.67534	0.0695603	0.329413	1.15764
ENSCING00000016138	-0.834008	6.92311	0.0701741	0.330618	1.15382
ENSCING00000019531	-0.833664	6.44015	0.0703802	0.330926	1.15255
ENSCING00000006481	-0.833637	8.34519	0.0701349	0.330527	1.15407
ENSCING00000012001	-0.83346	5.51759	0.0707811	0.330926	1.15008
ENSCING00000013885	-0.833381	5.45514	0.0707527	0.330926	1.15026
ENSCING00000022223	-0.833053	5.74216	0.0707557	0.330926	1.15024
ENSCING00000003422	-0.832381	7.24208	0.0706513	0.330926	1.15088
ENSCING00000001362	-0.831681	3.77318	0.0731347	0.336029	1.13588
ENSCING00000021927	-0.831387	3.92315	0.0728159	0.335363	1.13777
ENSCING00000012337	-0.831268	4.05916	0.0726752	0.335131	1.13861
ENSCING00000024425	-0.831142	-1.82686	0.190361	0.572382	0.720422
ENSCING00000013573	-0.830618	9.22174	0.0710929	0.330931	1.14817	NM_001078271
ENSCING00000019369	-0.830544	0.255674	0.0927606	0.387673	1.03264
ENSCING00000004120	-0.830464	-3.13984	0.632708	0.923003	0.198797
ENSCING00000020125	-0.830275	3.6078	0.0737285	0.338098	1.13236
ENSCING00000012561	-0.830239	5.1672	0.0720818	0.333452	1.14217
ENSCING00000013040	-0.830225	7.51216	0.0713571	0.331273	1.14656
ENSCING00000024080	-0.829633	3.4967	0.0745276	0.34025	1.12768
ENSCING00000014639	-0.829349	6.04952	0.0719794	0.333319	1.14279
ENSCING00000018802	-0.829288	5.73811	0.072082	0.333452	1.14217
ENSCING00000013494	-0.828878	3.31455	0.0749853	0.341113	1.12502
ENSCING00000021857	-0.828787	-0.529546	0.132858	0.478334	0.876613
ENSCING00000006465	-0.828778	6.13295	0.0721092	0.333452	1.14201
ENSCING00000023537	-0.82807	-2.27156	0.254436	0.657154	0.594421
ENSCING00000021975	-0.82806	4.96628	0.0728418	0.335363	1.13762
ENSCING00000013483	-0.82795	6.3592	0.0723327	0.333937	1.14067
ENSCING00000016058	-0.82791	2.17269	0.0799188	0.35466	1.09735
ENSCING00000022013	-0.827793	-3.12838	0.492392	0.860851	0.307689
ENSCING00000021938	-0.827793	-3.12838	0.492392	0.860851	0.307689
ENSCING00000018397	-0.827666	4.03591	0.0743715	0.339913	1.12859
ENSCING00000013013	-0.827487	-3.29758	0.596599	0.908496	0.224317
ENSCING00000010151	-0.826394	7.68992	0.0725697	0.334737	1.13924
ENSCING00000011600	-0.826207	2.15737	0.0807629	0.357157	1.09279
ENSCING00000007307	-0.825984	7.19171	0.0728277	0.335363	1.1377
ENSCING00000018524	-0.82565	-3.30253	0.596599	0.908496	0.224317
ENSCING00000017905	-0.825469	4.68233	0.0739712	0.338835	1.13094
ENSCING00000018527	-0.825198	-0.417507	0.126315	0.464717	0.898545
ENSCING00000022527	-0.824694	4.03219	0.0751231	0.341646	1.12423
ENSCING00000013472	-0.824577	3.6878	0.0755825	0.342884	1.12158
ENSCING00000008090	-0.824415	6.32588	0.0735191	0.337479	1.1336
ENSCING00000021773	-0.824399	-2.3686	0.279288	0.68703	0.553948
ENSCING00000017395	-0.823663	4.63081	0.074656	0.340387	1.12694
ENSCING00000005729	-0.823392	3.81347	0.075775	0.343344	1.12047
ENSCING00000020842	-0.823041	-3.3031	0.596599	0.908496	0.224317
ENSCING00000021448	-0.822699	-3.31037	0.596599	0.908496	0.224317
ENSCING00000001155	-0.822642	4.96623	0.0748526	0.340979	1.12579
ENSCING00000007850	-0.822553	9.422	0.0738516	0.338385	1.13164
ENSCING00000012489	-0.822505	4.43267	0.0753575	0.342085	1.12287
ENSCING00000003662	-0.822229	5.56882	0.0746011	0.340387	1.12725
ENSCING00000002088	-0.822018	6.80649	0.0742668	0.339717	1.12921
ENSCING00000014711	-0.821966	-2.75385	0.481088	0.855134	0.317776
ENSCING00000024737	-0.821749	6.7794	0.0742921	0.339738	1.12906
ENSCING00000003475	-0.821616	6.33719	0.0745089	0.34025	1.12779
ENSCING00000008015	-0.821295	3.63757	0.0767237	0.345597	1.11507
ENSCING00000022305	-0.821132	2.04666	0.0852433	0.368242	1.06934
ENSCING00000012424	-0.820496	4.17553	0.0762398	0.343975	1.11782
ENSCING00000023331	-0.820384	6.72995	0.0748756	0.34099	1.12566
ENSCING00000018834	-0.820173	4.2949	0.0762168	0.343975	1.11795
ENSCING00000020127	-0.819257	0.529782	0.107157	0.421677	0.969981
ENSCING00000005163	-0.819232	6.83986	0.0752303	0.341821	1.12361	NM_001078472
ENSCING00000023396	-0.819078	4.11167	0.076808	0.345783	1.11459
ENSCING00000018887	-0.818983	4.59335	0.0762247	0.343975	1.1179
ENSCING00000014082	-0.81897	7.58763	0.0752229	0.341821	1.12365
ENSCING00000007274	-0.81858	6.51599	0.0754985	0.342597	1.12206
ENSCING00000019933	-0.817902	3.53288	0.0783637	0.351158	1.10589
ENSCING00000022968	-0.817497	-2.66266	0.318143	0.726063	0.497378
ENSCING00000009427	-0.817133	8.43164	0.0758086	0.343344	1.12028
ENSCING00000019398	-0.817133	-1.6119	0.153546	0.511684	0.813761
ENSCING00000024767	-0.817015	3.07576	0.079386	0.35357	1.10026
ENSCING00000004545	-0.815159	2.0144	0.0863661	0.371581	1.06366
ENSCING00000018801	-0.814794	1.59458	0.086923	0.373282	1.06087	NM_001128908
ENSCING00000018483	-0.814748	-2.13878	0.252417	0.655648	0.597882
ENSCING00000007824	-0.814334	4.11419	0.0785586	0.351936	1.10481
ENSCING00000017737	-0.814272	-3.30472	0.596599	0.908496	0.224317
ENSCING00000024112	-0.81393	2.45209	0.0832547	0.362542	1.07959
ENSCING00000021227	-0.813915	3.61149	0.0793032	0.353353	1.10071
ENSCING00000024738	-0.813583	2.24427	0.0832841	0.362575	1.07944
ENSCING00000018692	-0.813472	3.82162	0.078941	0.352435	1.1027
ENSCING00000022648	-0.81317	3.32666	0.0802915	0.355464	1.09533
ENSCING00000018535	-0.812249	3.81887	0.0798809	0.35466	1.09756
ENSCING00000023978	-0.812139	4.80201	0.0786672	0.35206	1.10421
ENSCING00000020347	-0.812112	2.81451	0.082492	0.360984	1.08359
ENSCING00000007875	-0.811992	4.66879	0.0788491	0.352281	1.1032
ENSCING00000004965	-0.811883	0.80404	0.0961442	0.396196	1.01708
ENSCING00000017730	-0.811666	-3.3053	0.596599	0.908496	0.224317
ENSCING00000023868	-0.811666	-3.3053	0.596599	0.908496	0.224317
ENSCING00000006959	-0.81162	4.73455	0.0789536	0.352435	1.10263
ENSCING00000012720	-0.811572	2.09588	0.087134	0.373328	1.05981
ENSCING00000022895	-0.811569	-3.13648	0.632708	0.923003	0.198797
ENSCING00000013690	-0.811393	-3.31256	0.596599	0.908496	0.224317
ENSCING00000021277	-0.811364	3.84418	0.0801086	0.355311	1.09632
ENSCING00000022800	-0.811322	2.64221	0.0832309	0.362534	1.07972
ENSCING00000021024	-0.811064	5.21703	0.0787655	0.352281	1.10366
ENSCING00000014496	-0.810804	1.22216	0.094858	0.392664	1.02293
ENSCING00000020402	-0.810644	-0.384061	0.121363	0.455014	0.915914
ENSCING00000023681	-0.810264	2.4604	0.0846268	0.366616	1.07249
ENSCING00000022354	-0.8102	6.18137	0.0786717	0.35206	1.10418
ENSCING00000018406	-0.809658	3.6288	0.0811721	0.357878	1.09059
ENSCING00000021002	-0.80962	4.87741	0.0795721	0.353816	1.09924
ENSCING00000021924	-0.809478	2.7836	0.0827082	0.361253	1.08245
ENSCING00000002818	-0.809351	7.93999	0.0786149	0.35206	1.10449
ENSCING00000008385	-0.808824	5.22818	0.0795389	0.353816	1.09942
ENSCING00000009205	-0.80881	3.46237	0.082162	0.360256	1.08533
ENSCING00000014335	-0.808562	6.25804	0.0792038	0.353119	1.10125
ENSCING00000021108	-0.807754	4.82003	0.0801566	0.355399	1.09606
ENSCING00000013434	-0.807717	6.34352	0.0794558	0.353651	1.09987
ENSCING00000023361	-0.807692	-1.78166	0.217752	0.610077	0.662039
ENSCING00000014297	-0.807589	3.68885	0.0816352	0.358803	1.08812
ENSCING00000022253	-0.807359	2.89782	0.0848954	0.367361	1.07112
ENSCING00000000713	-0.807266	1.91131	0.0892587	0.37928	1.04935
ENSCING00000012153	-0.807237	5.00263	0.0802939	0.355464	1.09532
ENSCING00000015992	-0.807206	3.69552	0.081798	0.359148	1.08726
ENSCING00000024396	-0.807047	4.1212	0.0818308	0.359148	1.08708
ENSCING00000017733	-0.806483	-2.02795	0.250287	0.653119	0.601561
ENSCING00000008603	-0.806072	-0.237068	0.12048	0.45356	0.919084
ENSCING00000017364	-0.805793	1.57849	0.0933937	0.390023	1.02968
ENSCING00000009105	-0.805533	2.9902	0.0836859	0.364036	1.07735
ENSCING00000022874	-0.805287	-2.75794	0.318143	0.726063	0.497378
ENSCING00000019408	-0.805112	4.1957	0.0818441	0.359148	1.08701
ENSCING00000013227	-0.804878	0.652625	0.104324	0.415082	0.981616
ENSCING00000004938	-0.804193	5.25082	0.0812729	0.357878	1.09005
ENSCING00000016307	-0.803697	5.67586	0.081432	0.358146	1.0892
ENSCING00000007203	-0.803466	5.48953	0.0813788	0.358071	1.08949
ENSCING00000018522	-0.803449	-0.742714	0.133176	0.478956	0.875575
ENSCING00000024465	-0.80344	0.690581	0.103517	0.41369	0.98499
ENSCING00000023691	-0.803058	1.95662	0.0874883	0.374033	1.05805
ENSCING00000013897	-0.802562	3.24423	0.0842726	0.36572	1.07431
ENSCING00000007782	-0.802476	7.51253	0.0811486	0.357878	1.09072
ENSCING00000019332	-0.80238	-2.54863	0.283823	0.689562	0.546953
ENSCING00000009933	-0.801999	3.53571	0.0841085	0.365435	1.07516
ENSCING00000002466	-0.801957	5.51226	0.0819986	0.359634	1.08619
ENSCING00000016831	-0.801897	4.82485	0.0823929	0.360812	1.08411
ENSCING00000024358	-0.801868	6.17659	0.0817109	0.359041	1.08772
ENSCING00000018918	-0.801675	7.36056	0.0815094	0.358346	1.08879
ENSCING00000024530	-0.801131	0.886704	0.0966261	0.397388	1.01491
ENSCING00000022944	-0.800988	-1.19416	0.174952	0.548832	0.757081
ENSCING00000014592	-0.80097	4.27173	0.0832198	0.362534	1.07977
ENSCING00000013317	-0.800735	5.05199	0.0826993	0.361253	1.0825
ENSCING00000023637	-0.800583	-1.30153	0.162319	0.527662	0.78963
ENSCING00000007127	-0.800218	3.57988	0.0845549	0.366616	1.07286
ENSCING00000013246	-0.800157	1.87566	0.0906529	0.382839	1.04262
ENSCING00000003158	-0.800146	-1.84134	0.217506	0.610077	0.662529
ENSCING00000021826	-0.800054	5.47924	0.0825971	0.361108	1.08304
ENSCING00000016546	-0.799925	3.22193	0.0856202	0.369432	1.06742
ENSCING00000022007	-0.799783	6.48049	0.0823771	0.360812	1.08419
ENSCING00000002170	-0.799252	6.64507	0.0825628	0.361054	1.08322
ENSCING00000012300	-0.798884	1.86036	0.0847747	0.367127	1.07173
ENSCING00000009459	-0.798749	12.4982	0.0824269	0.360842	1.08393
ENSCING00000022193	-0.798595	4.04432	0.0845789	0.366616	1.07274
ENSCING00000024751	-0.798077	3.52305	0.0851709	0.368167	1.06971
ENSCING00000003691	-0.797224	7.43691	0.0831614	0.362519	1.08008
ENSCING00000016124	-0.797144	5.01838	0.0841183	0.365435	1.07511
ENSCING00000022711	-0.796921	3.9242	0.0852551	0.368242	1.06928
ENSCING00000014266	-0.79682	4.69748	0.0844338	0.366324	1.07348
ENSCING00000011888	-0.796581	0.878544	0.0999811	0.406325	1.00008
ENSCING00000003462	-0.796114	0.681367	0.0977594	0.400651	1.00984
ENSCING00000012088	-0.796084	2.73378	0.0890404	0.378712	1.05041
ENSCING00000011601	-0.795709	3.45478	0.0868955	0.373275	1.061
ENSCING00000012213	-0.795342	-1.53135	0.266173	0.671352	0.574835
ENSCING00000006087	-0.795339	4.29068	0.0854184	0.36885	1.06845
ENSCING00000020674	-0.795268	-2.78669	0.361465	0.767107	0.441933
ENSCING00000024817	-0.795009	5.47663	0.08461	0.366616	1.07258
ENSCING00000006717	-0.794968	-1.40612	0.167052	0.535695	0.777148
ENSCING00000006204	-0.793312	4.12657	0.0864593	0.371885	1.06319
ENSCING00000012730	-0.792301	4.08959	0.0869561	0.373282	1.0607
ENSCING00000009526	-0.79197	7.48498	0.085217	0.368242	1.06947
ENSCING00000022429	-0.791816	3.78507	0.0879146	0.374921	1.05594
ENSCING00000014547	-0.791652	2.00835	0.0942523	0.391609	1.02571
ENSCING00000022259	-0.791513	0.209535	0.141325	0.492384	0.849782
ENSCING00000014939	-0.791327	7.06415	0.0855468	0.369308	1.0678
ENSCING00000002722	-0.79111	3.60173	0.0869649	0.373282	1.06066
ENSCING00000019540	-0.791003	3.57698	0.0883527	0.376206	1.05378
ENSCING00000008864	-0.790823	5.71652	0.0861141	0.371175	1.06493
ENSCING00000021947	-0.790814	-0.347078	0.136905	0.484906	0.86358
ENSCING00000023271	-0.790787	2.24733	0.0945002	0.391867	1.02457
ENSCING00000012791	-0.79074	1.90167	0.0924124	0.386708	1.03427
ENSCING00000019519	-0.789911	1.66038	0.0993156	0.405009	1.00298
ENSCING00000024651	-0.78989	0.649542	0.108307	0.423981	0.965342
ENSCING00000015335	-0.789864	3.9368	0.0877807	0.374666	1.0566
ENSCING00000025182	-0.789748	-3.30464	0.596599	0.908496	0.224317
ENSCING00000006031	-0.788832	5.97808	0.0867068	0.372658	1.06195
ENSCING00000022474	-0.788734	2.21456	0.0919793	0.386004	1.03631
ENSCING00000013388	-0.788484	4.65763	0.0878156	0.374666	1.05643
ENSCING00000022564	-0.787921	2.84425	0.0915634	0.385206	1.03828
ENSCING00000016391	-0.787752	4.57498	0.0879848	0.375033	1.05559
ENSCING00000005906	-0.787334	7.26533	0.0870363	0.373328	1.0603
ENSCING00000006347	-0.78714	3.77829	0.0896013	0.380442	1.04769
ENSCING00000002308	-0.786916	8.85919	0.0870878	0.373328	1.06004
ENSCING00000022628	-0.786247	6.24802	0.0877291	0.374634	1.05686
ENSCING00000008758	-0.785906	8.49732	0.0875024	0.374033	1.05798
ENSCING00000021535	-0.785882	7.17368	0.0876703	0.374556	1.05715
ENSCING00000013794	-0.78583	-3.03391	0.379241	0.781529	0.421084
ENSCING00000022574	-0.785423	0.107066	0.113739	0.436997	0.944092
ENSCING00000018174	-0.785274	6.10348	0.0881469	0.37562	1.05479
ENSCING00000007815	-0.785254	7.62933	0.0878323	0.374666	1.05635
ENSCING00000004441	-0.785152	3.94482	0.0901778	0.381516	1.0449
ENSCING00000006605	-0.785078	3.0011	0.092465	0.386829	1.03402
ENSCING00000022597	-0.784727	-1.36395	0.19731	0.584155	0.704852
ENSCING00000013185	-0.784411	4.55448	0.0896474	0.380442	1.04746
ENSCING00000006297	-0.784126	4.20226	0.0899776	0.381001	1.04587
ENSCING00000008806	-0.783793	-0.12869	0.142624	0.494785	0.845809
ENSCING00000024896	-0.783224	4.10852	0.0905773	0.382839	1.04298
ENSCING00000014026	-0.783106	4.1352	0.0906428	0.382839	1.04267
ENSCING00000019558	-0.78247	6.27239	0.0892145	0.379191	1.04956
ENSCING00000020715	-0.782107	3.09722	0.0934866	0.390168	1.02925
ENSCING00000012053	-0.781933	5.773	0.0896466	0.380442	1.04747
ENSCING00000019528	-0.781908	1.78065	0.0982769	0.401973	1.00755
ENSCING00000016701	-0.781867	5.33504	0.0899172	0.380911	1.04616
ENSCING00000024330	-0.780999	5.55651	0.0901011	0.381387	1.04527
ENSCING00000019463	-0.780353	-3.31129	0.596599	0.908496	0.224317
ENSCING00000013024	-0.780245	2.59004	0.0963783	0.396764	1.01602
ENSCING00000017296	-0.779776	5.11553	0.0908973	0.383162	1.04145
ENSCING00000021803	-0.779763	3.88517	0.0922067	0.386631	1.03524
ENSCING00000022704	-0.779554	1.27252	0.103361	0.41364	0.985645
ENSCING00000013662	-0.779354	5.00215	0.0912283	0.383992	1.03987
ENSCING00000012112	-0.77905	2.7681	0.0959974	0.395689	1.01774
ENSCING00000016680	-0.77881	4.90791	0.0914794	0.384951	1.03868
ENSCING00000008158	-0.778709	6.74443	0.090631	0.382839	1.04272
ENSCING00000009710	-0.778701	4.38632	0.0918135	0.385766	1.03709
ENSCING00000015310	-0.778679	2.56709	0.0972011	0.398864	1.01233
ENSCING00000011316	-0.778382	2.08322	0.100567	0.406819	0.997543
ENSCING00000016397	-0.778368	1.76864	0.101735	0.40922	0.992531
ENSCING00000015811	-0.778349	5.93316	0.0910545	0.383554	1.0407
ENSCING00000003108	-0.778302	5.50596	0.0912202	0.383992	1.03991
ENSCING00000022100	-0.778151	4.05402	0.0926016	0.387303	1.03338
ENSCING00000003921	-0.777365	2.7873	0.0953002	0.393799	1.02091
ENSCING00000021450	-0.776802	5.86323	0.0917374	0.385641	1.03745
ENSCING00000006984	-0.776571	4.0816	0.093192	0.389279	1.03062
ENSCING00000007509	-0.77586	2.8422	0.0951376	0.393521	1.02165
ENSCING00000021492	-0.775853	-0.187362	0.128275	0.469212	0.891856
ENSCING00000024907	-0.775211	4.07078	0.093895	0.391028	1.02736
ENSCING00000019448	-0.775067	2.39354	0.0994873	0.405217	1.00223
ENSCING00000006225	-0.775043	6.45054	0.0920799	0.386295	1.03584
ENSCING00000014961	-0.774785	0.285031	0.113284	0.436323	0.945831
ENSCING00000008645	-0.774616	6.57939	0.0923177	0.386703	1.03472
ENSCING00000021790	-0.774601	7.55681	0.0922032	0.386631	1.03525
ENSCING00000012646	-0.774539	1.21756	0.111369	0.431782	0.953237
ENSCING00000023310	-0.774289	6.15951	0.0926688	0.387486	1.03307
ENSCING00000005582	-0.774281	7.24428	0.0923683	0.386708	1.03448
ENSCING00000023545	-0.773471	0.15267	0.125926	0.464319	0.899883
ENSCING00000006342	-0.773079	4.83967	0.093607	0.390364	1.02869
ENSCING00000015377	-0.772928	2.65418	0.0956609	0.394993	1.01927
ENSCING00000021658	-0.772895	0.673747	0.117519	0.44586	0.929891
ENSCING00000016523	-0.772869	3.96903	0.0947711	0.392596	1.02332
ENSCING00000022132	-0.77279	4.54654	0.0941567	0.391609	1.02615
ENSCING00000016904	-0.772149	3.78164	0.095781	0.395192	1.01872
ENSCING00000021080	-0.772095	5.32451	0.0939532	0.391172	1.02709
ENSCING00000002093	-0.771833	5.0919	0.0942118	0.391609	1.02589
ENSCING00000006942	-0.77159	6.09055	0.0938125	0.390797	1.02774
ENSCING00000024982	-0.771519	1.97953	0.103473	0.41369	0.985171
ENSCING00000008560	-0.771402	7.20866	0.0936174	0.390364	1.02864
ENSCING00000020185	-0.771205	4.46825	0.0950677	0.39343	1.02197
ENSCING00000002130	-0.770794	7.49142	0.093804	0.390797	1.02778
ENSCING00000020030	-0.770644	4.28592	0.0953328	0.393835	1.02076
ENSCING00000003100	-0.770425	5.0999	0.0948588	0.392664	1.02292
ENSCING00000008078	-0.770362	3.22229	0.0981816	0.401683	1.00797
ENSCING00000024297	-0.770018	2.34334	0.100957	0.407084	0.995863
ENSCING00000020673	-0.769899	5.56968	0.0946885	0.392451	1.0237
ENSCING00000017503	-0.769732	10.3052	0.0940653	0.391441	1.02657
ENSCING00000008175	-0.76952	4.89786	0.0952206	0.393668	1.02127
ENSCING00000001896	-0.769403	4.30527	0.096537	0.39712	1.01531
ENSCING00000014781	-0.769365	2.03142	0.102522	0.411285	0.989183
ENSCING00000021100	-0.769052	3.74843	0.0972268	0.398864	1.01221
ENSCING00000002820	-0.768459	7.42477	0.0947963	0.392602	1.02321
ENSCING00000018865	-0.767675	5.307	0.0958481	0.39537	1.01842
ENSCING00000016539	-0.767566	4.62624	0.0964733	0.397014	1.01559
ENSCING00000014548	-0.767423	2.39734	0.102729	0.411716	0.988306
ENSCING00000020997	-0.767216	3.09273	0.0989831	0.404161	1.00444
ENSCING00000024969	-0.767214	1.52448	0.103655	0.41412	0.984408
ENSCING00000023544	-0.767172	-3.30903	0.596599	0.908496	0.224317
ENSCING00000022718	-0.765826	3.3477	0.0993095	0.405009	1.00301
ENSCING00000001387	-0.765589	5.15953	0.0968631	0.397966	1.01384	NM_001078351
ENSCING00000012443	-0.765468	0.151768	0.134009	0.479344	0.872866
ENSCING00000024539	-0.765438	3.6141	0.0988717	0.403806	1.00493
ENSCING00000001735	-0.764652	5.29643	0.0970839	0.398575	1.01285
ENSCING00000003373	-0.764575	9.74094	0.096285	0.396557	1.01644
ENSCING00000011775	-0.764284	2.40725	0.104238	0.415082	0.981972
ENSCING00000019710	-0.764017	1.64443	0.104119	0.414893	0.98247
ENSCING00000024944	-0.763927	5.40529	0.0974983	0.399779	1.011
ENSCING00000001216	-0.762918	5.3646	0.0978789	0.400842	1.00931
ENSCING00000020541	-0.762836	4.9617	0.0980026	0.401149	1.00876
ENSCING00000013054	-0.762099	-3.50301	0.750459	0.963933	0.124673
ENSCING00000023303	-0.762099	-3.50301	0.750459	0.963933	0.124673
ENSCING00000011365	-0.762099	-3.50301	0.750459	0.963933	0.124673
ENSCING00000021981	-0.762099	-3.50301	0.750459	0.963933	0.124673
ENSCING00000017501	-0.762099	-3.50301	0.750459	0.963933	0.124673
ENSCING00000021781	-0.762099	-3.50301	0.750459	0.963933	0.124673
ENSCING00000020800	-0.762099	-3.50301	0.750459	0.963933	0.124673
ENSCING00000007637	-0.761976	7.52731	0.0975662	0.399959	1.0107
ENSCING00000019606	-0.76179	-2.92792	0.417528	0.812596	0.379314
ENSCING00000011356	-0.761746	6.34896	0.097908	0.400862	1.00918
ENSCING00000006559	-0.761694	3.81239	0.100243	0.406819	0.998947
ENSCING00000007154	-0.76168	5.21218	0.0984878	0.402636	1.00662
ENSCING00000022219	-0.761123	3.13758	0.102239	0.410488	0.990384
ENSCING00000024182	-0.761099	1.86373	0.10825	0.423958	0.965572
ENSCING00000004257	-0.760605	4.72403	0.0994661	0.405217	1.00233
ENSCING00000003974	-0.760399	3.18416	0.102277	0.410499	0.990224
ENSCING00000014223	-0.759849	3.79072	0.100855	0.407072	0.996301
ENSCING00000022900	-0.759588	-2.38253	0.33337	0.742201	0.477074
ENSCING00000011931	-0.759222	1.66117	0.112808	0.435402	0.947661
ENSCING00000012100	-0.758337	0.770693	0.127055	0.466501	0.896007
ENSCING00000007285	-0.758315	2.92461	0.104315	0.415082	0.981653
ENSCING00000021371	-0.758048	3.74801	0.101831	0.409347	0.992119
ENSCING00000000295	-0.757948	5.56957	0.0999102	0.406237	1.00039
ENSCING00000003409	-0.757945	2.43374	0.107238	0.421702	0.96965
ENSCING00000014253	-0.757508	3.79633	0.101452	0.40858	0.993741
ENSCING00000001279	-0.757425	5.0683	0.100836	0.407072	0.996384
ENSCING00000000557	-0.757328	5.33812	0.100355	0.406819	0.998459
ENSCING00000021703	-0.75731	3.01787	0.104003	0.414893	0.982953
ENSCING00000013070	-0.757197	6.71863	0.0998074	0.40612	1.00084
ENSCING00000021673	-0.756988	5.44406	0.100339	0.406819	0.998528
ENSCING00000006088	-0.75672	6.81403	0.0999787	0.406325	1.00009
ENSCING00000022742	-0.756438	3.99942	0.102249	0.410488	0.990342
ENSCING00000008632	-0.75632	4.90689	0.100997	0.407146	0.995691
ENSCING00000023227	-0.755972	4.29252	0.101901	0.409413	0.99182
ENSCING00000014412	-0.755971	4.21472	0.101784	0.409319	0.99232
ENSCING00000015787	-0.755968	6.46738	0.100455	0.406819	0.998027
ENSCING00000014093	-0.755697	4.80157	0.101443	0.40858	0.993777
ENSCING00000008676	-0.755247	5.70458	0.101106	0.407485	0.995223
ENSCING00000022963	-0.755158	3.67759	0.103491	0.41369	0.985096
ENSCING00000006198	-0.754429	3.91154	0.103335	0.413639	0.985754
ENSCING00000001615	-0.754402	5.07943	0.1017	0.409204	0.99268
ENSCING00000007543	-0.754394	8.37177	0.100812	0.407072	0.996486
ENSCING00000019069	-0.754291	4.35607	0.102569	0.411374	0.988983
ENSCING00000015951	-0.753224	2.93053	0.105997	0.418331	0.974708
ENSCING00000011754	-0.753024	1.53509	0.115486	0.440723	0.937471
ENSCING00000019738	-0.752753	3.73309	0.104313	0.415082	0.981663
ENSCING00000023891	-0.752687	-3.50466	0.750459	0.963933	0.124673
ENSCING00000019317	-0.752687	-3.50466	0.750459	0.963933	0.124673
ENSCING00000022575	-0.752687	-3.50466	0.750459	0.963933	0.124673
ENSCING00000025227	-0.752687	-3.50466	0.750459	0.963933	0.124673
ENSCING00000021888	-0.752687	-3.50466	0.750459	0.963933	0.124673
ENSCING00000004256	-0.752687	-3.50466	0.750459	0.963933	0.124673
ENSCING00000017782	-0.752687	-3.50466	0.750459	0.963933	0.124673
ENSCING00000018087	-0.752433	0.932827	0.11897	0.449767	0.924563
ENSCING00000022581	-0.752328	2.94246	0.107475	0.422023	0.968694
ENSCING00000000677	-0.751962	6.91001	0.102103	0.4101	0.990963
ENSCING00000014400	-0.751748	5.2041	0.102688	0.41165	0.98848
ENSCING00000015188	-0.751428	0.662647	0.124039	0.460965	0.90644
ENSCING00000001334	-0.751058	4.16211	0.104755	0.415895	0.979826
ENSCING00000011665	-0.750929	3.99909	0.104869	0.415958	0.979355
ENSCING00000024882	-0.75079	2.81379	0.108046	0.42346	0.966392
ENSCING00000020991	-0.750563	3.40566	0.106002	0.418331	0.974685
ENSCING00000007236	-0.750391	6.8881	0.102815	0.411961	0.987941
ENSCING00000023422	-0.750306	0.278701	0.139361	0.488947	0.85586
ENSCING00000019911	-0.750034	2.73058	0.107757	0.422731	0.967553
ENSCING00000013012	-0.749777	2.50736	0.109304	0.426365	0.961365
ENSCING00000023209	-0.749151	7.91443	0.103234	0.413337	0.986177
ENSCING00000013136	-0.748994	4.10307	0.105325	0.416856	0.977467
ENSCING00000005530	-0.748386	4.73301	0.105146	0.416344	0.978209
ENSCING00000021442	-0.748265	0.837023	0.13448	0.480072	0.871344
ENSCING00000024968	-0.747859	-3.02084	0.528344	0.880876	0.277083
ENSCING00000018206	-0.747827	-3.03482	0.662117	0.936955	0.179065
ENSCING00000023937	-0.74777	-3.18778	0.632708	0.923003	0.198797
ENSCING00000005295	-0.747429	8.57846	0.103959	0.414893	0.983139
ENSCING00000015878	-0.746963	3.53039	0.107382	0.42196	0.969069
ENSCING00000004130	-0.746846	3.95665	0.106394	0.419779	0.973081
ENSCING00000006143	-0.746812	0.337038	0.132173	0.476908	0.878859
ENSCING00000019877	-0.746734	6.63332	0.104516	0.415345	0.980818
ENSCING00000017907	-0.746294	6.29192	0.104872	0.415958	0.979342
ENSCING00000019909	-0.74624	3.99029	0.106683	0.420233	0.971905
ENSCING00000021866	-0.746022	2.31173	0.112029	0.433326	0.950671
ENSCING00000002188	-0.745847	5.97069	0.105211	0.416503	0.977939
ENSCING00000008463	-0.745823	7.67411	0.104726	0.415882	0.979944
ENSCING00000002548	-0.745805	5.13019	0.105757	0.417663	0.975691
ENSCING00000016528	-0.745684	2.87491	0.109853	0.427899	0.959189	NM_001078423
ENSCING00000023342	-0.745613	6.48454	0.105089	0.416221	0.978441
ENSCING00000012830	-0.744873	0.160817	0.151111	0.509488	0.820703
ENSCING00000023669	-0.744743	4.7617	0.10658	0.420202	0.972323
ENSCING00000004153	-0.744459	8.30737	0.105359	0.416891	0.977326
ENSCING00000018877	-0.744188	3.30468	0.108576	0.424629	0.964267
ENSCING00000005967	-0.743905	4.60915	0.107044	0.421336	0.970436
ENSCING00000019679	-0.743878	0.756985	0.130732	0.473487	0.883619
ENSCING00000007431	-0.743377	7.95565	0.10587	0.418008	0.975228
ENSCING00000019570	-0.743334	0.886509	0.12971	0.472045	0.887026
ENSCING00000019055	-0.743314	-3.50631	0.750459	0.963933	0.124673
ENSCING00000023578	-0.743314	-3.50631	0.750459	0.963933	0.124673
ENSCING00000002749	-0.743314	-3.50631	0.750459	0.963933	0.124673
ENSCING00000023873	-0.743314	-3.50631	0.750459	0.963933	0.124673
ENSCING00000020129	-0.743314	-3.50631	0.750459	0.963933	0.124673
ENSCING00000019202	-0.743314	-3.50631	0.750459	0.963933	0.124673
ENSCING00000020186	-0.743314	-3.50631	0.750459	0.963933	0.124673
ENSCING00000021838	-0.743314	-3.50631	0.750459	0.963933	0.124673
ENSCING00000001031	-0.743314	-3.50631	0.750459	0.963933	0.124673
ENSCING00000019875	-0.743314	-3.50631	0.750459	0.963933	0.124673
ENSCING00000014424	-0.743237	0.830439	0.137021	0.484988	0.863212
ENSCING00000019159	-0.742533	1.67531	0.117543	0.44586	0.929802
ENSCING00000013044	-0.741939	3.58961	0.109972	0.427971	0.958719
ENSCING00000007915	-0.741903	5.78519	0.106666	0.420233	0.971973
ENSCING00000002358	-0.741696	4.6874	0.107987	0.423412	0.96663
ENSCING00000023575	-0.741402	2.48386	0.11435	0.438381	0.941764
ENSCING00000002681	-0.740483	2.31507	0.113705	0.436997	0.944221
ENSCING00000023171	-0.740266	-3.50691	0.750459	0.963933	0.124673
ENSCING00000022000	-0.740266	-3.50691	0.750459	0.963933	0.124673
ENSCING00000017974	-0.740266	-3.50691	0.750459	0.963933	0.124673
ENSCING00000022086	-0.740266	-3.50691	0.750459	0.963933	0.124673
ENSCING00000023835	-0.740266	-3.50691	0.750459	0.963933	0.124673
ENSCING00000017773	-0.740266	-3.50691	0.750459	0.963933	0.124673
ENSCING00000019473	-0.740266	-3.50691	0.750459	0.963933	0.124673
ENSCING00000023360	-0.740266	-3.50691	0.750459	0.963933	0.124673
ENSCING00000020970	-0.740266	-3.50691	0.750459	0.963933	0.124673
ENSCING00000023626	-0.740266	-3.50691	0.750459	0.963933	0.124673
ENSCING00000021641	-0.740266	-3.50691	0.750459	0.963933	0.124673
ENSCING00000007089	-0.740019	6.44776	0.107699	0.422603	0.967788
ENSCING00000002626	-0.739681	3.73924	0.110459	0.429247	0.9568
ENSCING00000003821	-0.73958	2.66298	0.113159	0.436267	0.946309
ENSCING00000006076	-0.739347	4.85061	0.108952	0.425595	0.962766
ENSCING00000005469	-0.738529	5.51459	0.108846	0.425383	0.963188
ENSCING00000019831	-0.738518	2.75382	0.113883	0.4371	0.94354
ENSCING00000012669	-0.738424	5.12257	0.109084	0.425873	0.96224
ENSCING00000024430	-0.737496	-0.606093	0.207645	0.595483	0.682679
ENSCING00000022052	-0.737236	1.97396	0.119349	0.450842	0.923183
ENSCING00000003710	-0.736872	4.36446	0.110738	0.429925	0.955705
ENSCING00000000113	-0.736841	3.23818	0.11206	0.433326	0.95055
ENSCING00000020467	-0.736758	2.07685	0.119061	0.449963	0.92423
ENSCING00000019511	-0.736445	4.90732	0.110326	0.428934	0.957321
ENSCING00000021114	-0.735914	5.58071	0.110049	0.428059	0.958413
ENSCING00000000012	-0.735813	-2.38047	0.355997	0.761996	0.448554
ENSCING00000008276	-0.735779	4.10418	0.1116	0.432081	0.952336
ENSCING00000020844	-0.735574	4.52536	0.110977	0.430755	0.954766
ENSCING00000010003	-0.73514	2.45487	0.115673	0.441197	0.936769
ENSCING00000008710	-0.733748	4.20915	0.112731	0.435206	0.947958
ENSCING00000008021	-0.733507	7.12942	0.110648	0.429678	0.956057
ENSCING00000011459	-0.733348	-1.93633	0.321537	0.729535	0.49277
ENSCING00000012005	-0.732987	3.29725	0.114323	0.43838	0.941866
ENSCING00000020055	-0.732819	2.40451	0.118555	0.448976	0.926079
ENSCING00000016570	-0.732497	-2.62547	0.346231	0.753554	0.460634
ENSCING00000018771	-0.732458	5.5384	0.111647	0.432134	0.952154
ENSCING00000020753	-0.732067	-1.50321	0.254417	0.657154	0.594454
ENSCING00000022879	-0.73199	-3.19105	0.632708	0.923003	0.198797
ENSCING00000003197	-0.731887	5.32736	0.112192	0.433737	0.950037
ENSCING00000007135	-0.731701	4.21023	0.113366	0.436434	0.945517
ENSCING00000020435	-0.731126	4.44709	0.113217	0.436267	0.946088
ENSCING00000021808	-0.730941	-3.50855	0.750459	0.963933	0.124673
ENSCING00000019273	-0.730941	-3.50855	0.750459	0.963933	0.124673
ENSCING00000018085	-0.730941	-3.50855	0.750459	0.963933	0.124673
ENSCING00000016348	-0.730941	-3.50855	0.750459	0.963933	0.124673
ENSCING00000020542	-0.730941	-3.50855	0.750459	0.963933	0.124673
ENSCING00000024354	-0.730941	-3.50855	0.750459	0.963933	0.124673
ENSCING00000019160	-0.730941	-3.50855	0.750459	0.963933	0.124673
ENSCING00000018446	-0.730941	-3.50855	0.750459	0.963933	0.124673
ENSCING00000000013	-0.730941	-3.50855	0.750459	0.963933	0.124673
ENSCING00000023330	-0.730764	5.45075	0.112551	0.434693	0.948649
ENSCING00000020711	-0.730429	6.55156	0.112262	0.433904	0.949768
ENSCING00000018609	-0.730225	4.00837	0.114057	0.437562	0.942879
ENSCING00000018015	-0.729848	2.31927	0.12125	0.454696	0.916317
ENSCING00000017393	-0.729559	5.39309	0.113226	0.436267	0.946053
ENSCING00000003975	-0.729216	5.35125	0.113477	0.436557	0.945091
ENSCING00000005607	-0.72896	6.95927	0.112933	0.435784	0.947179
ENSCING00000019137	-0.728834	0.259296	0.149297	0.507308	0.825949
ENSCING00000009494	-0.728354	6.44593	0.113225	0.436267	0.946057
ENSCING00000014573	-0.727694	4.52403	0.114902	0.44009	0.939671
ENSCING00000007322	-0.727694	6.06237	0.11379	0.436997	0.943894
ENSCING00000024194	-0.727665	2.13857	0.122595	0.458178	0.911525
ENSCING00000023280	-0.727358	4.29814	0.115408	0.440701	0.937763
ENSCING00000004316	-0.727032	6.32946	0.113965	0.437312	0.943228	traf6
ENSCING00000012038	-0.726931	4.04172	0.115985	0.441981	0.935598
ENSCING00000009191	-0.725712	3.83154	0.116953	0.444402	0.931988
ENSCING00000006827	-0.725672	4.9236	0.115464	0.440723	0.937553
ENSCING00000002845	-0.72522	4.07496	0.116799	0.4441	0.932561
ENSCING00000020410	-0.725197	0.562399	0.135545	0.482847	0.867917
ENSCING00000001444	-0.724871	8.78182	0.114686	0.439464	0.940491
ENSCING00000024994	-0.724653	-2.67503	0.507766	0.869493	0.294336
ENSCING00000023991	-0.724209	5.3987	0.115878	0.441675	0.935999
ENSCING00000022399	-0.724154	-3.1855	0.632708	0.923003	0.198797
ENSCING00000001647	-0.723922	3.32935	0.11864	0.449193	0.92577
ENSCING00000008944	-0.723898	8.04121	0.115179	0.440701	0.938627
ENSCING00000016066	-0.723837	8.83443	0.115183	0.440701	0.938613
ENSCING00000020863	-0.723254	2.30014	0.125028	0.463075	0.902992
ENSCING00000018161	-0.722956	4.89846	0.116802	0.4441	0.93255
ENSCING00000022308	-0.722793	5.59159	0.116462	0.443388	0.933816
ENSCING00000019425	-0.722477	5.74904	0.116514	0.443483	0.933623
ENSCING00000013923	-0.722408	2.39146	0.12399	0.460955	0.906613
ENSCING00000014993	-0.721819	4.86281	0.117513	0.44586	0.929913
ENSCING00000023552	-0.721643	-1.08437	0.242459	0.642946	0.615361
ENSCING00000014204	-0.721125	4.01118	0.119481	0.451136	0.922701
ENSCING00000020146	-0.72102	2.77594	0.121647	0.455637	0.914899
ENSCING00000004291	-0.719559	1.76205	0.131179	0.474673	0.882135
ENSCING00000018946	-0.718953	3.46568	0.121561	0.45555	0.915206
ENSCING00000007723	-0.718907	4.58292	0.119149	0.45019	0.92391
ENSCING00000023870	-0.71884	4.20576	0.119892	0.451811	0.921209
ENSCING00000022083	-0.71876	5.3975	0.118852	0.449582	0.924995
ENSCING00000017865	-0.718623	-3.51079	0.750459	0.963933	0.124673
ENSCING00000022289	-0.718623	-3.51079	0.750459	0.963933	0.124673
ENSCING00000022450	-0.718623	-3.51079	0.750459	0.963933	0.124673
ENSCING00000023707	-0.718623	-3.51079	0.750459	0.963933	0.124673
ENSCING00000018816	-0.718623	-3.51079	0.750459	0.963933	0.124673
ENSCING00000021640	-0.718623	-3.51079	0.750459	0.963933	0.124673
ENSCING00000019784	-0.718623	-3.51079	0.750459	0.963933	0.124673
ENSCING00000018136	-0.718623	-3.51079	0.750459	0.963933	0.124673
ENSCING00000018125	-0.718623	-3.51079	0.750459	0.963933	0.124673
ENSCING00000007929	-0.718065	-1.38476	0.206926	0.594889	0.684184
ENSCING00000020166	-0.717216	-2.9144	0.451215	0.834849	0.345616
ENSCING00000020371	-0.717193	1.35811	0.133814	0.479197	0.873497
ENSCING00000017993	-0.717183	1.90027	0.132658	0.478136	0.877267
ENSCING00000022266	-0.716855	4.96987	0.119887	0.451811	0.921226
ENSCING00000024155	-0.716508	-2.43104	0.33337	0.742201	0.477074
ENSCING00000019951	-0.716255	1.53321	0.133309	0.479017	0.875142
ENSCING00000003109	-0.716022	5.75782	0.119763	0.451626	0.921679
ENSCING00000017569	-0.715966	3.40369	0.122759	0.458478	0.910946
ENSCING00000015642	-0.715889	4.55671	0.121109	0.454463	0.916822
ENSCING00000024583	-0.715387	-2.93089	0.417528	0.812596	0.379314
ENSCING00000008495	-0.71479	8.93745	0.119754	0.451626	0.921709
ENSCING00000004846	-0.714636	6.60529	0.120181	0.45264	0.920163
ENSCING00000020680	-0.714582	-0.602214	0.207698	0.595483	0.682567
ENSCING00000021718	-0.71409	4.11778	0.122702	0.458463	0.911147
ENSCING00000011660	-0.714058	5.92874	0.120837	0.454282	0.917799
ENSCING00000013319	-0.713414	2.87656	0.126316	0.464717	0.898541
ENSCING00000006068	-0.713388	6.45147	0.120865	0.454284	0.917699
ENSCING00000019192	-0.71323	1.22973	0.140792	0.491358	0.851423
ENSCING00000022256	-0.713229	3.68537	0.123564	0.460442	0.908109
ENSCING00000022794	-0.71293	3.99448	0.123203	0.459717	0.909379
ENSCING00000017493	-0.712651	3.71937	0.123816	0.460652	0.907225
ENSCING00000015292	-0.71224	-0.0598478	0.171558	0.543453	0.765589
ENSCING00000018749	-0.712199	2.28805	0.130154	0.472669	0.885542
ENSCING00000003583	-0.711878	6.41211	0.121661	0.455637	0.914848
ENSCING00000020058	-0.711799	0.22162	0.155209	0.514746	0.809083
ENSCING00000012763	-0.711759	-3.02821	0.662117	0.936955	0.179065
ENSCING00000001492	-0.711604	4.78084	0.122548	0.458107	0.911692
ENSCING00000007911	-0.711527	8.61204	0.121447	0.455225	0.915614
ENSCING00000020108	-0.711433	2.24742	0.129927	0.472212	0.8863
ENSCING00000001873	-0.711386	1.2632	0.140281	0.490508	0.853001
ENSCING00000001203	-0.710836	2.93043	0.129469	0.47187	0.887835
ENSCING00000002585	-0.710486	5.61135	0.122727	0.458463	0.911059
ENSCING00000019664	-0.710372	4.53965	0.123775	0.460604	0.907368
ENSCING00000024202	-0.710177	3.20956	0.127029	0.466501	0.896096
ENSCING00000008071	-0.709937	11.0071	0.122201	0.457014	0.912926
ENSCING00000022714	-0.709777	3.86003	0.125291	0.463151	0.902081
ENSCING00000020253	-0.709515	4.83872	0.124009	0.460955	0.906548
ENSCING00000022492	-0.709196	4.88557	0.123996	0.460955	0.906591
ENSCING00000000839	-0.70896	4.25158	0.124757	0.46244	0.903936
ENSCING00000014502	-0.708578	2.95165	0.128436	0.469377	0.891314
ENSCING00000007330	-0.708514	4.17244	0.125194	0.463151	0.902416
ENSCING00000002655	-0.708513	4.44515	0.1248	0.46244	0.903785
ENSCING00000011418	-0.708282	6.47321	0.123535	0.460438	0.90821
ENSCING00000001626	-0.708185	8.32855	0.123176	0.459717	0.909474
ENSCING00000001777	-0.70812	5.96675	0.123471	0.460328	0.908434
ENSCING00000021439	-0.707929	6.42492	0.123691	0.460501	0.907661
ENSCING00000012264	-0.707447	3.37367	0.128333	0.469212	0.891661
ENSCING00000021217	-0.705832	6.5086	0.1248	0.46244	0.903784
ENSCING00000022372	-0.705631	2.19262	0.129739	0.472045	0.886931
ENSCING00000003274	-0.70554	5.47835	0.125432	0.463151	0.901591
ENSCING00000001371	-0.705405	6.79745	0.124958	0.462919	0.903237
ENSCING00000021667	-0.705253	5.19145	0.125853	0.464257	0.900135
ENSCING00000010861	-0.705224	-0.808635	0.174245	0.547864	0.758839
ENSCING00000009638	-0.704986	3.83794	0.127752	0.46812	0.893633
ENSCING00000008675	-0.704564	3.4231	0.129038	0.470743	0.889283
ENSCING00000003211	-0.704221	6.61351	0.125611	0.463568	0.900974
ENSCING00000021782	-0.704201	-3.1964	0.632708	0.923003	0.198797
ENSCING00000018034	-0.70411	-0.156507	0.185243	0.564798	0.732258
ENSCING00000020140	-0.704098	3.50723	0.129415	0.471807	0.888014
ENSCING00000019484	-0.703997	1.36861	0.141197	0.492049	0.850175
ENSCING00000014617	-0.703929	2.94926	0.130176	0.472669	0.885469
ENSCING00000021546	-0.703879	4.90872	0.126804	0.466095	0.896868
ENSCING00000005252	-0.703782	6.63883	0.125846	0.464257	0.90016
ENSCING00000007696	-0.703668	3.36663	0.129841	0.472107	0.886588
ENSCING00000018419	-0.703397	-2.90578	0.451215	0.834849	0.345616
ENSCING00000006604	-0.703159	4.37935	0.127667	0.46806	0.893921
ENSCING00000011246	-0.703038	2.41549	0.132704	0.478199	0.877115
ENSCING00000008550	-0.70301	7.78301	0.126015	0.464347	0.899578
ENSCING00000024426	-0.702936	10.6343	0.125891	0.46429	0.900007
ENSCING00000009207	-0.702882	4.97512	0.12715	0.466746	0.895683
ENSCING00000021715	-0.702698	4.75073	0.127828	0.468141	0.893375
ENSCING00000007963	-0.702486	4.58258	0.127978	0.468528	0.892865
ENSCING00000012952	-0.702332	2.35213	0.134221	0.479652	0.872178
ENSCING00000018828	-0.702224	4.05434	0.12897	0.47063	0.889512
ENSCING00000006953	-0.701382	4.45099	0.128751	0.470215	0.890251
ENSCING00000016140	-0.701377	1.36038	0.142149	0.4941	0.847255
ENSCING00000001464	-0.701201	5.78785	0.127539	0.467861	0.894356
ENSCING00000004884	-0.701095	5.43717	0.127842	0.468141	0.893325
ENSCING00000012463	-0.701014	3.15762	0.131293	0.47471	0.881757
ENSCING00000001841	-0.700704	2.25964	0.135584	0.482884	0.867791
ENSCING00000018448	-0.699945	4.29176	0.129518	0.47187	0.887668
ENSCING00000003562	-0.699276	5.14065	0.129083	0.470803	0.889131
ENSCING00000015612	-0.699261	2.98574	0.132894	0.478362	0.876494
ENSCING00000019508	-0.699248	-2.89503	0.58584	0.905309	0.232221
ENSCING00000010041	-0.699158	8.54994	0.128005	0.468528	0.892774
ENSCING00000001164	-0.698971	4.51972	0.129718	0.472045	0.887
ENSCING00000019036	-0.6988	2.68587	0.136817	0.484764	0.863859
ENSCING00000004245	-0.698581	4.03734	0.130737	0.473487	0.883602
ENSCING00000002541	-0.698533	3.90285	0.130802	0.473572	0.883384
ENSCING00000020063	-0.69835	-1.13453	0.207614	0.595483	0.682743
ENSCING00000004710	-0.698309	2.99703	0.133833	0.479197	0.873438
ENSCING00000014797	-0.698162	5.40327	0.129563	0.471927	0.887521
ENSCING00000022744	-0.697926	1.88255	0.14014	0.490327	0.853437
ENSCING00000003006	-0.697469	2.67182	0.136229	0.48386	0.865729
ENSCING00000016795	-0.697258	2.06255	0.140389	0.490781	0.852667
ENSCING00000004013	-0.69724	4.73285	0.1305	0.473234	0.88439
ENSCING00000008716	-0.696709	-2.05905	0.27062	0.677244	0.56764
ENSCING00000017004	-0.696285	5.4742	0.130561	0.473267	0.884186
ENSCING00000014778	-0.695952	6.04127	0.130196	0.472669	0.885402
ENSCING00000020950	-0.695857	0.168023	0.152006	0.511043	0.818139
ENSCING00000016443	-0.695834	6.12778	0.130352	0.472922	0.884884
ENSCING00000002374	-0.695789	4.77822	0.131239	0.47468	0.881938
ENSCING00000012239	-0.695124	5.18444	0.131349	0.474765	0.881574
ENSCING00000014050	-0.694984	1.59393	0.145034	0.499195	0.83853
ENSCING00000014370	-0.694327	3.83813	0.133425	0.479197	0.874762
ENSCING00000020497	-0.694265	-0.450196	0.191462	0.574004	0.717917
ENSCING00000000710	-0.69424	2.44906	0.137383	0.48583	0.862067
ENSCING00000001014	-0.694091	4.9922	0.131746	0.475681	0.880262
ENSCING00000007580	-0.693887	4.56028	0.132568	0.47802	0.877563
ENSCING00000018294	-0.693806	-2.6591	0.507766	0.869493	0.294336
ENSCING00000015333	-0.693203	4.77282	0.132804	0.478334	0.87679
ENSCING00000008167	-0.693127	4.23416	0.133524	0.479197	0.874441
ENSCING00000018162	-0.69304	1.5044	0.142789	0.494785	0.845304
ENSCING00000021868	-0.69301	6.48524	0.131707	0.475644	0.880391
ENSCING00000013424	-0.692697	4.34622	0.134447	0.480072	0.87145
ENSCING00000008907	-0.692377	5.70799	0.132394	0.477499	0.878131
ENSCING00000014770	-0.692132	2.43775	0.141137	0.492042	0.850359
ENSCING00000012054	-0.691585	2.74982	0.137824	0.486532	0.860674
ENSCING00000012390	-0.69123	-2.35544	0.301415	0.709434	0.520836
ENSCING00000012965	-0.691207	3.20059	0.136768	0.48476	0.864017
ENSCING00000008368	-0.691062	3.83481	0.135214	0.481987	0.868977
ENSCING00000011366	-0.690809	4.76459	0.134039	0.479344	0.87277	ikk-a
ENSCING00000015436	-0.690511	-3.17542	0.632708	0.923003	0.198797
ENSCING00000011282	-0.690219	2.34069	0.143645	0.496353	0.842708
ENSCING00000008256	-0.689614	8.26472	0.133275	0.478999	0.875253
ENSCING00000016223	-0.689597	3.049	0.140212	0.490372	0.853214
ENSCING00000007741	-0.689579	4.81668	0.134632	0.480424	0.870852
ENSCING00000024868	-0.689272	3.77153	0.136275	0.48388	0.865585
ENSCING00000014119	-0.689061	3.66812	0.13668	0.484696	0.864294
ENSCING00000023458	-0.688856	6.94812	0.133875	0.479197	0.873301
ENSCING00000018980	-0.688789	2.46326	0.140894	0.491517	0.851108
ENSCING00000022329	-0.688702	5.35204	0.13427	0.479652	0.872021
ENSCING00000003977	-0.688404	7.82916	0.134025	0.479344	0.872814
ENSCING00000020132	-0.688295	4.3787	0.135849	0.483619	0.866942
ENSCING00000009462	-0.688287	2.51086	0.141496	0.492876	0.849257
ENSCING00000012997	-0.68828	4.01613	0.136472	0.484165	0.864956
ENSCING00000003534	-0.688015	3.09709	0.139066	0.488641	0.856779
ENSCING00000005094	-0.687624	3.38606	0.137454	0.485864	0.861844
ENSCING00000012731	-0.687388	5.75407	0.135173	0.481987	0.869111
ENSCING00000015409	-0.687384	4.29683	0.136614	0.484563	0.864506
ENSCING00000007978	-0.687119	5.9044	0.135216	0.481987	0.868973
ENSCING00000021752	-0.686995	6.84672	0.134962	0.481393	0.86979
ENSCING00000012470	-0.686993	-3.07719	0.492392	0.860851	0.307689
ENSCING00000023568	-0.6869	3.6959	0.138794	0.488187	0.857629
ENSCING00000024551	-0.686788	5.30843	0.135733	0.48331	0.867313
ENSCING00000013484	-0.686193	2.2223	0.146104	0.500996	0.835339
ENSCING00000014846	-0.686164	4.83327	0.136232	0.48386	0.86572
ENSCING00000013150	-0.68536	4.98073	0.136324	0.483952	0.865427
ENSCING00000020026	-0.685289	3.34923	0.140117	0.490327	0.853509
ENSCING00000001043	-0.685217	4.65946	0.13754	0.485864	0.861571
ENSCING00000002035	-0.684937	6.84936	0.136156	0.48386	0.865964
ENSCING00000019647	-0.684788	4.07833	0.138265	0.487674	0.859288
ENSCING00000020957	-0.684737	-2.31466	0.377303	0.781306	0.42331
ENSCING00000023658	-0.684539	4.03353	0.138663	0.488069	0.85804
ENSCING00000005182	-0.684362	6.79232	0.136421	0.484125	0.865119
ENSCING00000023706	-0.684113	2.52863	0.143805	0.49652	0.842225
ENSCING00000022336	-0.68405	6.50204	0.136755	0.48476	0.864056
ENSCING00000011855	-0.683756	2.57602	0.14553	0.500075	0.837046
ENSCING00000020233	-0.683622	1.64908	0.152044	0.511066	0.81803
ENSCING00000014876	-0.683354	2.82836	0.143389	0.496015	0.843485
ENSCING00000023498	-0.683286	6.20152	0.137256	0.485492	0.862469
ENSCING00000001982	-0.683184	5.61265	0.137597	0.485963	0.86139
ENSCING00000009562	-0.681911	6.8852	0.137847	0.486532	0.860603
ENSCING00000022490	-0.681824	5.65162	0.138482	0.488043	0.858607
ENSCING00000019030	-0.681686	4.75294	0.139335	0.488947	0.85594
ENSCING00000002175	-0.681447	5.30407	0.138786	0.488187	0.857656
ENSCING00000022809	-0.681367	6.2672	0.138348	0.487674	0.859028
ENSCING00000007551	-0.681316	5.00154	0.139263	0.488947	0.856163
ENSCING00000017035	-0.681151	7.79196	0.138118	0.487282	0.859749
ENSCING00000023596	-0.681066	3.43721	0.142234	0.494195	0.846997
ENSCING00000018655	-0.680401	-0.401882	0.191847	0.574634	0.717046
ENSCING00000012843	-0.680268	4.48631	0.140595	0.49119	0.85203
ENSCING00000020189	-0.680135	3.8997	0.140792	0.491358	0.851422
ENSCING00000023856	-0.679626	8.43206	0.138926	0.488355	0.857218
ENSCING00000024102	-0.679551	5.67024	0.139733	0.489527	0.8547
ENSCING00000013663	-0.679324	6.82358	0.139351	0.488947	0.855891
ENSCING00000023008	-0.679113	0.246952	0.193254	0.577174	0.713872
ENSCING00000013477	-0.678963	4.96405	0.140707	0.491358	0.851683
ENSCING00000004356	-0.678497	0.501657	0.158699	0.521434	0.799427
ENSCING00000007991	-0.678002	4.1405	0.142297	0.494312	0.846803
ENSCING00000024139	-0.67795	4.66741	0.141122	0.492042	0.850404
ENSCING00000007266	-0.677672	3.71847	0.143513	0.496236	0.843109
ENSCING00000008565	-0.677523	5.68446	0.140638	0.491235	0.851898
ENSCING00000012591	-0.677348	6.81587	0.140458	0.490917	0.852455
ENSCING00000020591	-0.677238	-2.67233	0.507766	0.869493	0.294336
ENSCING00000023148	-0.676734	1.82169	0.152433	0.51154	0.816921
ENSCING00000002557	-0.676555	7.82536	0.140773	0.491358	0.851482
ENSCING00000018124	-0.676501	3.03995	0.145744	0.500075	0.836409
ENSCING00000001341	-0.676477	3.62148	0.144167	0.497338	0.841135
ENSCING00000002962	-0.676339	4.05177	0.143105	0.495242	0.844344
ENSCING00000002583	-0.67607	3.8232	0.144324	0.497479	0.84066
ENSCING00000006046	-0.6754	6.4582	0.1417	0.493172	0.848629
ENSCING00000002080	-0.675369	3.29851	0.145632	0.500075	0.836744
ENSCING00000018969	-0.67526	5.94123	0.142056	0.493891	0.847539
ENSCING00000020083	-0.674866	-2.06195	0.331187	0.740395	0.479926
ENSCING00000002641	-0.674705	-2.15481	0.342517	0.749901	0.465318
ENSCING00000024289	-0.674612	-3.19516	0.632708	0.923003	0.198797
ENSCING00000008043	-0.674397	8.76051	0.141925	0.493539	0.84794
ENSCING00000016690	-0.673691	4.82144	0.143727	0.496353	0.842462
ENSCING00000016670	-0.673585	2.44835	0.150937	0.509443	0.821206
ENSCING00000022960	-0.672928	5.83093	0.14346	0.496157	0.843269
ENSCING00000002007	-0.672835	0.824852	0.164642	0.532586	0.783459
ENSCING00000021082	-0.672587	0.568282	0.16964	0.539791	0.770473
ENSCING00000021385	-0.672126	6.05018	0.143667	0.496353	0.842644
ENSCING00000006645	-0.672072	5.23678	0.144311	0.497479	0.840701	NM_001078189
ENSCING00000021399	-0.671773	7.02758	0.143709	0.496353	0.842516
ENSCING00000002683	-0.671674	3.67869	0.145606	0.500075	0.836821
ENSCING00000008400	-0.671626	0.918073	0.168727	0.538277	0.772816
ENSCING00000011759	-0.671545	3.87485	0.146534	0.501951	0.834061
ENSCING00000004780	-0.671456	3.62398	0.145954	0.500588	0.835783
ENSCING00000022232	-0.671411	5.03144	0.144703	0.498471	0.839523
ENSCING00000005461	-0.669928	4.31607	0.146523	0.501951	0.834095
ENSCING00000005976	-0.66937	3.89432	0.147934	0.50447	0.829932
ENSCING00000024910	-0.66923	-1.77852	0.367076	0.77245	0.435244
ENSCING00000023844	-0.66879	4.24215	0.147625	0.504433	0.830839
ENSCING00000017405	-0.668604	5.95035	0.145943	0.500588	0.835818	NM_001078453
ENSCING00000001553	-0.668526	6.90457	0.145661	0.500075	0.836657
ENSCING00000014441	-0.6685	6.85999	0.145719	0.500075	0.836485
ENSCING00000022682	-0.668026	6.27179	0.146186	0.501173	0.835096
ENSCING00000015521	-0.667948	0.00815107	0.190834	0.57323	0.719344
ENSCING00000007234	-0.667745	5.09531	0.14706	0.503544	0.832505
ENSCING00000018784	-0.667421	0.649544	0.183046	0.563407	0.73744
ENSCING00000008279	-0.667308	5.03372	0.14739	0.504005	0.831532
ENSCING00000019141	-0.667082	3.29891	0.151018	0.509477	0.820971
ENSCING00000013043	-0.667049	4.62355	0.148026	0.50447	0.829662
ENSCING00000009176	-0.666763	4.54569	0.148219	0.504612	0.829097
ENSCING00000004638	-0.666313	6.098	0.147268	0.503837	0.831892
ENSCING00000020687	-0.666282	0.0920308	0.188193	0.569394	0.725397
ENSCING00000002442	-0.666142	6.70701	0.147174	0.503631	0.832169
ENSCING00000019513	-0.666063	1.61154	0.164335	0.532115	0.784269
ENSCING00000012402	-0.665857	3.8312	0.150364	0.509151	0.822857
ENSCING00000002321	-0.665736	6.48068	0.147491	0.504183	0.831234
ENSCING00000019467	-0.665618	2.76594	0.153586	0.511684	0.813649
ENSCING00000023519	-0.665511	5.52626	0.148138	0.504513	0.829333
ENSCING00000016623	-0.665459	3.77213	0.152166	0.511198	0.817681
ENSCING00000020612	-0.665254	4.08072	0.150024	0.508687	0.82384
ENSCING00000020061	-0.665214	0.219161	0.192702	0.576256	0.715113
ENSCING00000021246	-0.665156	2.30342	0.16176	0.526669	0.791129
ENSCING00000014849	-0.665077	2.33954	0.157237	0.518592	0.803447
ENSCING00000021516	-0.665066	3.68838	0.150668	0.509443	0.82198
ENSCING00000020777	-0.665057	7.05656	0.147728	0.50447	0.830538
ENSCING00000015530	-0.664494	2.41187	0.156788	0.517729	0.804688
ENSCING00000015043	-0.664315	1.81612	0.160736	0.525619	0.793886
ENSCING00000003204	-0.664151	2.53191	0.155864	0.515921	0.807253
ENSCING00000005471	-0.663789	8.13501	0.148304	0.504767	0.828846
ENSCING00000009311	-0.663624	3.17341	0.15351	0.511684	0.813864
ENSCING00000020067	-0.663601	3.63493	0.152322	0.51148	0.817237
ENSCING00000021084	-0.662805	7.48859	0.148988	0.506677	0.826848
ENSCING00000021425	-0.662789	2.5617	0.156813	0.517729	0.804618
ENSCING00000001999	-0.66274	3.93723	0.152409	0.51154	0.81699
ENSCING00000024600	-0.662615	6.27013	0.149462	0.507697	0.825468
ENSCING00000008995	-0.662535	-0.58921	0.213591	0.605064	0.670418
ENSCING00000013614	-0.662127	5.84328	0.14997	0.508687	0.823995
ENSCING00000020578	-0.662125	2.02302	0.159077	0.52226	0.798393
ENSCING00000012713	-0.662101	4.851	0.15077	0.509443	0.821686
ENSCING00000008352	-0.661819	5.91985	0.150072	0.508687	0.823699
ENSCING00000004693	-0.661667	3.93744	0.152355	0.511487	0.817142
ENSCING00000006528	-0.661638	4.63765	0.151202	0.50969	0.820442
ENSCING00000024938	-0.661604	2.01847	0.15886	0.521654	0.798984
ENSCING00000023254	-0.661114	4.37388	0.151978	0.511043	0.818219
ENSCING00000008661	-0.661095	4.74151	0.151361	0.50981	0.819985
ENSCING00000006536	-0.660582	7.24943	0.150413	0.509211	0.822714
ENSCING00000022483	-0.660571	3.47094	0.154247	0.512958	0.811784
ENSCING00000021457	-0.660245	4.93389	0.15173	0.510842	0.81893
ENSCING00000013228	-0.660134	1.54123	0.168535	0.538215	0.773311
ENSCING00000024013	-0.659589	4.64476	0.152266	0.511397	0.817396
ENSCING00000019337	-0.659307	5.43906	0.151987	0.511043	0.818192
ENSCING00000018580	-0.659206	5.64464	0.151836	0.510991	0.818625
ENSCING00000018743	-0.659164	1.84971	0.1657	0.534243	0.780677
ENSCING00000019271	-0.659129	2.83831	0.158698	0.521434	0.799427
ENSCING00000004050	-0.659068	5.72423	0.151877	0.511025	0.818508
ENSCING00000004365	-0.658895	0.756144	0.184287	0.564016	0.734506
ENSCING00000005839	-0.658709	3.78759	0.15489	0.514038	0.809975
ENSCING00000012265	-0.658487	2.44493	0.160098	0.524738	0.795613
ENSCING00000012823	-0.658401	3.54848	0.154503	0.513371	0.811063
ENSCING00000016015	-0.65817	0.534317	0.186728	0.566918	0.728789
ENSCING00000013205	-0.658093	2.46875	0.16141	0.52642	0.792071
ENSCING00000002333	-0.658085	4.9919	0.15296	0.511684	0.815422
ENSCING00000008762	-0.657921	6.6228	0.152176	0.511198	0.817653
ENSCING00000021740	-0.657397	-2.00736	0.348433	0.755855	0.45788
ENSCING00000018207	-0.657241	4.14628	0.155143	0.514669	0.809268
ENSCING00000024780	-0.657158	3.79329	0.155439	0.515134	0.808439
ENSCING00000009017	-0.656909	7.19471	0.15267	0.511684	0.816246
ENSCING00000019487	-0.656534	6.4725	0.153259	0.511684	0.814574
ENSCING00000008980	-0.656322	2.61942	0.160644	0.525524	0.794135
ENSCING00000020073	-0.656113	3.1802	0.158636	0.521434	0.799597
ENSCING00000003978	-0.656039	7.67514	0.153121	0.511684	0.814966
ENSCING00000002744	-0.655864	6.3336	0.153557	0.511684	0.813731
ENSCING00000008605	-0.655847	6.38607	0.153592	0.511684	0.813631
[truncated: 13,075 more rows]

## Sheet: sheet2-string ID
From	To	Species	Gene Name
ENSCING00000007067	NM_001078229	Ciona intestinalis	mitogen-activated protein kinase(erk1/2)
ENSCING00000007067	XM_009862988	Ciona intestinalis	mitogen-activated protein kinase(erk1/2)
ENSCING00000011567	XM_002126325	Ciona intestinalis	COP9 signalosome complex subunit 8-like(LOC100182035)
ENSCING00000012434	XM_002122782	Ciona intestinalis	elongation factor 1-beta-like(LOC100176941)
ENSCING00000009525	NM_001078464	Ciona intestinalis	translation initiation factor(if5-1)
ENSCING00000006436	XM_002129209	Ciona intestinalis	COP9 signalosome complex subunit 5-like(LOC100187322)
ENSCING00000007306	XM_002130684	Ciona intestinalis	cullin-associated NEDD8-dissociated protein 1(LOC100177977)
ENSCING00000006933	NM_001078304	Ciona intestinalis	NFkB protein(nfkbp105)
ENSCING00000013244	NM_001166128	Ciona intestinalis	Toll-like receptor 2(ci-tlr2)
ENSCING00000002308	XM_002131045	Ciona intestinalis	elongation factor 1-gamma-A-like(LOC100187007)
ENSCING00000016280	XM_002122135	Ciona intestinalis	interleukin-1 receptor-associated kinase 1-binding protein 1-like(LOC100177072)
ENSCING00000002866	XM_002119142	Ciona intestinalis	COP9 signalosome complex subunit 4(LOC100183592)
ENSCING00000002866	NM_001130096	Ciona intestinalis	COP9 signalosome complex subunit 4(LOC100183592)
ENSCING00000001234	XM_018815346	Ciona intestinalis	cullin-4A(LOC100175879)
ENSCING00000001234	XM_026838194	Ciona intestinalis	cullin-4A(LOC100175879)
ENSCING00000004105	NM_001078486	Ciona intestinalis	mitogen-activated protein kinase kinase(mapkk1/2)
ENSCING00000021423	XM_002120701	Ciona intestinalis	macrophage migration inhibitory factor-like(LOC100175627)
ENSCING00000001372	XM_002127589	Ciona intestinalis	RING-box protein 2(LOC100181702)
ENSCING00000008364	XM_026835465	Ciona intestinalis	aspartate aminotransferase, cytoplasmic-like(LOC100184965)
ENSCING00000008364	XM_002129124	Ciona intestinalis	aspartate aminotransferase, cytoplasmic-like(LOC100184965)
ENSCING00000009475	XM_026833615	Ciona intestinalis	COP9 signalosome complex subunit 1(LOC100176942)
ENSCING00000015215	XM_026836598	Ciona intestinalis	4-hydroxyphenylpyruvate dioxygenase(LOC100185199)
ENSCING00000018967	XM_026836568	Ciona intestinalis	NF-kappa-B inhibitor zeta-like(LOC100182428)
ENSCING00000018967	XM_002127472	Ciona intestinalis	NF-kappa-B inhibitor zeta-like(LOC100182428)
ENSCING00000018967	XM_018814190	Ciona intestinalis	NF-kappa-B inhibitor zeta-like(LOC100182428)
ENSCING00000006501	XM_002123456	Ciona intestinalis	cullin-1-like(LOC100177902)
ENSCING00000008702	XM_002127929	Ciona intestinalis	COP9 signalosome complex subunit 2-like(LOC100177051)
ENSCING00000021617	XM_026835335	Ciona intestinalis	COP9 signalosome complex subunit 7a-like(LOC113474404)
ENSCING00000002219	XM_026833730	Ciona intestinalis	cullin-2(LOC100183130)
ENSCING00000002219	XM_002127350	Ciona intestinalis	cullin-2(LOC100183130)
ENSCING00000003669	XM_002126065	Ciona intestinalis	aspartate aminotransferase, mitochondrial(LOC100179315)
ENSCING00000003721	NM_001078337	Ciona intestinalis	serine/threonine protein kinase(raf1)
ENSCING00000003721	XM_018815644	Ciona intestinalis	serine/threonine protein kinase(raf1)
ENSCING00000003721	XM_018815643	Ciona intestinalis	serine/threonine protein kinase(raf1)
ENSCING00000003721	XM_026838535	Ciona intestinalis	serine/threonine protein kinase(raf1)
ENSCING00000003721	XM_018815646	Ciona intestinalis	serine/threonine protein kinase(raf1)
ENSCING00000003721	XM_018815645	Ciona intestinalis	serine/threonine protein kinase(raf1)
ENSCING00000022721	XM_002130987	Ciona intestinalis	RING-box protein 1(LOC100182516)
ENSCING00000005686	NM_001033834	Ciona intestinalis	heat shock protein 70(hsp70)
ENSCING00000005686	XM_018816043	Ciona intestinalis	heat shock protein 70(hsp70)
ENSCING00000005640	XM_018812716	Ciona intestinalis	IkappaB kinase(ikk-epsilon)
ENSCING00000005640	XM_026835341	Ciona intestinalis	IkappaB kinase(ikk-epsilon)
ENSCING00000005640	NM_001078272	Ciona intestinalis	IkappaB kinase(ikk-epsilon)

## Sheet: sheet 3-mirna-target prediction
transcript id	mirna id	Energy filter
>ENSCING00000001425	>cin-mir-4112	-3.04988
>ENSCING00000001425	>cin-mir-4065	-6.80149
>ENSCING00000001425	>cin-mir-4065	-3.70655
>ENSCING00000001425	>cin-mir-4065	-4.03758
>ENSCING00000001425	>cin-mir-4065	-3.28113
>ENSCING00000001425	>cin-mir-4112	-3.97591
>ENSCING00000008915	>cin-mir-4065	-9.58178
>ENSCING00000008915	>cin-mir-4065	-6.2619
>ENSCING00000008915	>cin-mir-4065	-5.25708
>ENSCING00000008915	>cin-mir-4112	-6.3827
>ENSCING00000008915	>cin-mir-4112	-7.45774
>ENSCING00000008915	>cin-mir-4112	-3.72541
>ENSCING00000008915	>cin-mir-4065	-4.66328
>ENSCING00000008915	>cin-mir-4112	-3.70465
>ENSCING00000008915	>cin-mir-4065	-4.76735
>ENSCING00000008915	>cin-mir-4065	-4.10794
>ENSCING00000008915	>cin-mir-4065	-3.89023
>ENSCING00000008915	>cin-mir-4112	-3.47917
>ENSCING00000008915	>cin-mir-4065	-7.37179
>ENSCING00000008915	>cin-mir-4112	-4.0994
>ENSCING00000007698	>cin-mir-4065	-6.03997
>ENSCING00000007698	>cin-mir-4065	-7.4402
>ENSCING00000007698	>cin-mir-4112	-3.75605
>ENSCING00000007698	>cin-mir-4065	-3.00847
>ENSCING00000007698	>cin-mir-4112	-6.73211
>ENSCING00000008915	>cin-mir-4065	-8.16321
>ENSCING00000008915	>cin-mir-4065	-5.4998
>ENSCING00000008915	>cin-mir-4112	-5.52686
>ENSCING00000008915	>cin-mir-4112	-3.5113
>ENSCING00000007698	>cin-mir-4112	-3.22587
>ENSCING00000024145	>cin-mir-4016-1	-4.88631
>ENSCING00000001425	>cin-mir-4016-1	-6.068
>ENSCING00000008915	>cin-mir-4016-1	-4.43322
>ENSCING00000008915	>cin-mir-4016-1	-4.55061
>ENSCING00000021320	>cin-mir-78	-3.73334
>ENSCING00000001425	>cin-mir-78	-4.41943
>ENSCING00000001425	>cin-mir-78	-3.53936
>ENSCING00000001425	>cin-mir-78	-3.5963
>ENSCING00000001425	>cin-mir-78	-5.9949
>ENSCING00000001425	>cin-mir-78	-4.71672
>ENSCING00000008915	>cin-mir-78	-3.57951
>ENSCING00000008915	>cin-mir-78	-4.16123
>ENSCING00000007698	>cin-mir-78	-9.29846
>ENSCING00000007698	>cin-mir-78	-6.72976
>ENSCING00000007698	>cin-mir-78	-3.79751
>ENSCING00000007698	>cin-mir-78	-3.49411
>ENSCING00000024145	>cin-let-7b	-5.81068
>ENSCING00000021320	>cin-let-7b	-3.91685
>ENSCING00000021320	>cin-mir-4110	-8.39995
>ENSCING00000021320	>cin-mir-4160	-4.86206
>ENSCING00000021320	>cin-let-7b	-5.90362
>ENSCING00000021320	>cin-let-7b	-9.31871
>ENSCING00000021320	>cin-let-7b	-6.00489
>ENSCING00000021320	>cin-let-7b	-5.69805
>ENSCING00000001425	>cin-let-7b	-3.71173
>ENSCING00000001425	>cin-mir-4143	-6.08452
>ENSCING00000001425	>cin-let-7b	-3.39683
>ENSCING00000001425	>cin-mir-4110	-7.47427
>ENSCING00000001425	>cin-mir-4110	-4.38423
>ENSCING00000001425	>cin-let-7b	-4.34053
>ENSCING00000001425	>cin-mir-4110	-7.76009
>ENSCING00000001425	>cin-let-7b	-5.70766
>ENSCING00000001425	>cin-mir-4110	-3.56038
>ENSCING00000001425	>cin-mir-4160	-6.91994
>ENSCING00000008915	>cin-mir-4110	-3.93734
>ENSCING00000008915	>cin-mir-4160	-5.49465
>ENSCING00000008915	>cin-let-7b	-3.72335
>ENSCING00000008915	>cin-mir-4160	-6.05216
>ENSCING00000008915	>cin-let-7b	-3.28589
>ENSCING00000008915	>cin-mir-4160	-6.08373
>ENSCING00000008915	>cin-let-7b	-7.19674
>ENSCING00000008915	>cin-mir-4110	-5.28234
>ENSCING00000008915	>cin-mir-4160	-4.50244
>ENSCING00000008915	>cin-let-7b	-5.02066
>ENSCING00000008915	>cin-mir-4110	-5.14734
>ENSCING00000008915	>cin-let-7b	-4.03701
>ENSCING00000008915	>cin-mir-4110	-5.8789
>ENSCING00000008915	>cin-mir-4160	-3.2293
>ENSCING00000008915	>cin-let-7b	-3.66246
>ENSCING00000008915	>cin-mir-4160	-3.49571
>ENSCING00000008915	>cin-mir-4160	-4.30634
>ENSCING00000008915	>cin-let-7b	-5.78942
>ENSCING00000008915	>cin-mir-4110	-4.48412
>ENSCING00000008915	>cin-mir-4160	-3.78619
>ENSCING00000008915	>cin-let-7b	-3.84847
>ENSCING00000008915	>cin-mir-4160	-4.6785
>ENSCING00000008915	>cin-let-7b	-4.56774
>ENSCING00000008915	>cin-mir-4160	-5.8625
>ENSCING00000008915	>cin-let-7b	-7.60622
>ENSCING00000008915	>cin-mir-4110	-3.01081
>ENSCING00000008915	>cin-mir-4160	-4.36365
>ENSCING00000008915	>cin-let-7b	-5.38639
>ENSCING00000008915	>cin-mir-4110	-4.74455
>ENSCING00000008915	>cin-let-7b	-5.21764
>ENSCING00000008915	>cin-mir-4160	-3.25667
>ENSCING00000008915	>cin-mir-4160	-6.80148
>ENSCING00000008915	>cin-let-7b	-10.2499
>ENSCING00000007698	>cin-mir-4160	-5.17489
>ENSCING00000007698	>cin-mir-4160	-6.07898
>ENSCING00000007698	>cin-mir-4110	-4.88943
>ENSCING00000007698	>cin-mir-4160	-8.12628
>ENSCING00000007698	>cin-let-7b	-4.61014
>ENSCING00000007698	>cin-mir-4160	-3.00023
>ENSCING00000007698	>cin-let-7b	-5.41772
>ENSCING00000007698	>cin-mir-4160	-8.22523
>ENSCING00000007698	>cin-let-7b	-6.74615
>ENSCING00000007698	>cin-mir-4160	-5.90053
>ENSCING00000007698	>cin-let-7b	-4.31855
>ENSCING00000007698	>cin-mir-4110	-4.00474
>ENSCING00000007698	>cin-let-7b	-12.148
>ENSCING00000007698	>cin-mir-4110	-5.10119
>ENSCING00000007698	>cin-mir-4160	-6.58467
>ENSCING00000007698	>cin-let-7b	-4.00581
>ENSCING00000024145	>cin-let-7b	-3.76685
>ENSCING00000001425	>cin-mir-4110	-3.52637
>ENSCING00000001425	>cin-let-7b	-7.38942
>ENSCING00000001425	>cin-mir-4110	-7.89544
>ENSCING00000001425	>cin-mir-4160	-3.06856
>ENSCING00000001425	>cin-mir-4110	-4.90473
>ENSCING00000008915	>cin-let-7b	-5.0691
>ENSCING00000008915	>cin-mir-4110	-3.33393
>ENSCING00000008915	>cin-let-7b	-3.97695
>ENSCING00000008915	>cin-let-7b	-4.35893
>ENSCING00000008915	>cin-let-7b	-4.28969
>ENSCING00000008915	>cin-mir-4110	-5.37242
>ENSCING00000008915	>cin-let-7b	-4.28908
>ENSCING00000008915	>cin-mir-4110	-4.37464
>ENSCING00000008915	>cin-mir-4160	-3.76351
>ENSCING00000008915	>cin-let-7b	-4.867
>ENSCING00000008915	>cin-mir-4110	-6.20578
>ENSCING00000008915	>cin-let-7b	-4.30976
>ENSCING00000008915	>cin-mir-4160	-4.24075
>ENSCING00000008915	>cin-mir-4160	-3.39848
>ENSCING00000008915	>cin-mir-4110	-4.81089
>ENSCING00000008915	>cin-let-7b	-4.31317
>ENSCING00000008915	>cin-mir-4110	-5.95895
>ENSCING00000008915	>cin-mir-4160	-4.68542
>ENSCING00000008915	>cin-let-7b	-4.29265
>ENSCING00000008915	>cin-mir-4160	-8.93067
>ENSCING00000007698	>cin-let-7b	-3.55847
>ENSCING00000007698	>cin-mir-4110	-5.46795
>ENSCING00000007698	>cin-let-7b	-4.77374
>ENSCING00000007698	>cin-mir-4110	-6.20395
>ENSCING00000007698	>cin-mir-4160	-3.58006
>ENSCING00000007698	>cin-mir-4110	-3.57261
>ENSCING00000007698	>cin-mir-4143	-3.6124
>ENSCING00000007698	>cin-mir-4160	-6.49661
>ENSCING00000007698	>cin-let-7b	-5.29745
>ENSCING00000007698	>cin-mir-4160	-7.1416
>ENSCING00000007698	>cin-mir-4160	-5.10449
>ENSCING00000001425	>cin-let-7b	-5.50448
>ENSCING00000001425	>cin-mir-4160	-3.96007
>ENSCING00000008915	>cin-let-7b	-4.74096
>ENSCING00000008915	>cin-mir-4110	-7.79111
>ENSCING00000007698	>cin-let-7b	-5.03053
>ENSCING00000007698	>cin-mir-4160	-5.65889
>ENSCING00000024145	>cin-let-7b	-8.67429
>ENSCING00000024145	>cin-mir-4110	-6.35551
>ENSCING00000024145	>cin-mir-4160	-4.62536
>ENSCING00000021320	>cin-mir-4114	-4.43283
>ENSCING00000021320	>cin-mir-4114	-5.90658
>ENSCING00000021320	>cin-mir-4114	-7.68972
>ENSCING00000001425	>cin-let-7e	-3.03097
>ENSCING00000001425	>cin-mir-4097	-4.62122
>ENSCING00000001425	>cin-mir-4114	-5.41885
>ENSCING00000001425	>cin-let-7e	-4.41691
>ENSCING00000001425	>cin-let-7e	-5.43528
>ENSCING00000001425	>cin-mir-4025	-3.64272
>ENSCING00000001425	>cin-mir-4114	-5.88614
>ENSCING00000001425	>cin-let-7e	-5.79521
>ENSCING00000001425	>cin-mir-4114	-4.42356
>ENSCING00000001425	>cin-let-7e	-5.54757
>ENSCING00000001425	>cin-mir-4114	-4.03034
>ENSCING00000001425	>cin-mir-4114	-4.63033
>ENSCING00000001425	>cin-mir-4114	-6.59552
>ENSCING00000001425	>cin-let-7e	-4.40209
>ENSCING00000001425	>cin-mir-4114	-4.07409
>ENSCING00000001425	>cin-let-7e	-4.12944
>ENSCING00000001425	>cin-mir-4025	-4.17015
>ENSCING00000001425	>cin-mir-4114	-6.46218
>ENSCING00000001425	>cin-let-7e	-5.69014
>ENSCING00000001425	>cin-mir-4025	-4.59482
>ENSCING00000001425	>cin-mir-4097	-4.00983
>ENSCING00000001425	>cin-mir-4097	-4.23322
>ENSCING00000001425	>cin-mir-4025	-3.25792
>ENSCING00000001425	>cin-let-7e	-4.46277
>ENSCING00000001425	>cin-mir-4097	-6.66723
>ENSCING00000001425	>cin-mir-4114	-5.42656
>ENSCING00000001425	>cin-mir-4114	-5.38083
>ENSCING00000001425	>cin-let-7e	-4.40916
>ENSCING00000001425	>cin-mir-4097	-3.89626
>ENSCING00000001425	>cin-mir-4114	-5.09857
>ENSCING00000001425	>cin-let-7e	-3.26062
>ENSCING00000001425	>cin-mir-4025	-3.65379
>ENSCING00000001425	>cin-mir-4114	-5.38432
>ENSCING00000001425	>cin-let-7e	-3.76175
>ENSCING00000001425	>cin-mir-4097	-4.48085
>ENSCING00000001425	>cin-let-7e	-4.20367
>ENSCING00000001425	>cin-let-7e	-5.26418
>ENSCING00000001425	>cin-mir-4114	-12.3321
>ENSCING00000001425	>cin-let-7e	-7.20415
>ENSCING00000001425	>cin-mir-4097	-3.09262
>ENSCING00000001425	>cin-mir-4114	-3.68871
>ENSCING00000008915	>cin-let-7e	-4.46882
>ENSCING00000008915	>cin-mir-4114	-4.92434
>ENSCING00000008915	>cin-let-7e	-5.31043
>ENSCING00000008915	>cin-let-7e	-3.07991
>ENSCING00000008915	>cin-mir-4114	-4.13732
>ENSCING00000008915	>cin-let-7e	-5.51562
>ENSCING00000008915	>cin-mir-4114	-3.00249
>ENSCING00000008915	>cin-mir-4097	-4.93971
>ENSCING00000008915	>cin-let-7e	-3.80582
>ENSCING00000008915	>cin-mir-4114	-4.23147
>ENSCING00000008915	>cin-let-7e	-4.66587
>ENSCING00000008915	>cin-let-7e	-5.18968
>ENSCING00000008915	>cin-mir-4097	-7.05016
>ENSCING00000008915	>cin-mir-4114	-5.87914
>ENSCING00000008915	>cin-mir-4114	-8.26742
>ENSCING00000008915	>cin-let-7e	-3.51146
>ENSCING00000008915	>cin-let-7e	-4.11333
>ENSCING00000008915	>cin-mir-4025	-5.02002
>ENSCING00000008915	>cin-mir-4114	-7.13223
>ENSCING00000008915	>cin-mir-4025	-5.16561
>ENSCING00000008915	>cin-mir-4114	-4.30425
>ENSCING00000008915	>cin-mir-4114	-5.03073
>ENSCING00000008915	>cin-mir-4114	-5.33852
>ENSCING00000007698	>cin-let-7e	-8.64791
>ENSCING00000007698	>cin-mir-4097	-3.39162
>ENSCING00000007698	>cin-mir-4114	-7.20942
>ENSCING00000007698	>cin-let-7e	-8.00982
>ENSCING00000007698	>cin-mir-4025	-3.32005
>ENSCING00000007698	>cin-mir-4097	-7.24748
>ENSCING00000007698	>cin-mir-4114	-6.59657
>ENSCING00000007698	>cin-let-7e	-6.97431
>ENSCING00000007698	>cin-mir-4097	-7.25774
>ENSCING00000007698	>cin-mir-4114	-6.13956
>ENSCING00000007698	>cin-let-7e	-5.06053
>ENSCING00000007698	>cin-mir-4097	-4.14019
>ENSCING00000007698	>cin-mir-4025	-5.29652
>ENSCING00000007698	>cin-mir-4114	-7.56656
>ENSCING00000007698	>cin-mir-4025	-5.80669
>ENSCING00000007698	>cin-mir-4025	-6.04374
>ENSCING00000007698	>cin-let-7e	-3.65716
>ENSCING00000007698	>cin-mir-4114	-4.71072
>ENSCING00000007698	>cin-let-7e	-3.88514
>ENSCING00000007698	>cin-mir-4114	-4.85829
>ENSCING00000007698	>cin-let-7e	-5.49236
>ENSCING00000007698	>cin-mir-4097	-8.66773
>ENSCING00000007698	>cin-mir-4025	-3.18781
>ENSCING00000007698	>cin-mir-4114	-6.92977
>ENSCING00000001425	>cin-mir-4114	-8.03174
>ENSCING00000001425	>cin-let-7e	-7.59193
>ENSCING00000001425	>cin-let-7e	-4.59535
>ENSCING00000001425	>cin-mir-4025	-3.72573
>ENSCING00000001425	>cin-mir-4114	-3.73722
>ENSCING00000001425	>cin-let-7e	-4.24107
>ENSCING00000001425	>cin-mir-4097	-3.46955
>ENSCING00000001425	>cin-mir-4114	-4.13193
>ENSCING00000008915	>cin-let-7e	-3.56497
>ENSCING00000008915	>cin-let-7e	-3.14426
>ENSCING00000008915	>cin-mir-4025	-5.24017
>ENSCING00000007698	>cin-let-7e	-4.90388
>ENSCING00000007698	>cin-mir-4025	-3.43664
>ENSCING00000007698	>cin-mir-4097	-8.19137
>ENSCING00000007698	>cin-mir-4114	-3.31388
>ENSCING00000007698	>cin-mir-4114	-5.07825
>ENSCING00000007698	>cin-let-7e	-4.64237
>ENSCING00000007698	>cin-let-7e	-3.55634
>ENSCING00000007698	>cin-mir-4114	-5.11445
>ENSCING00000007698	>cin-mir-4114	-3.94284
>ENSCING00000007698	>cin-mir-4025	-3.37172
>ENSCING00000007698	>cin-mir-4025	-3.24372
>ENSCING00000001425	>cin-mir-4114	-3.99795
>ENSCING00000001425	>cin-let-7e	-5.03584
>ENSCING00000001425	>cin-mir-4025	-5.07754
>ENSCING00000001425	>cin-let-7e	-4.13849
>ENSCING00000001425	>cin-mir-4114	-3.20903
>ENSCING00000021320	>cin-let-7d	-3.13655
>ENSCING00000021320	>cin-let-7d	-4.38296
>ENSCING00000001425	>cin-let-7d	-4.20311
>ENSCING00000001425	>cin-let-7d	-4.06859
>ENSCING00000001425	>cin-let-7d	-3.99477
>ENSCING00000001425	>cin-let-7d	-3.52883
>ENSCING00000001425	>cin-let-7d	-3.89259
>ENSCING00000008915	>cin-let-7d	-4.26841
>ENSCING00000008915	>cin-let-7d	-4.34139
>ENSCING00000008915	>cin-let-7d	-8.00223
>ENSCING00000008915	>cin-let-7d	-3.87686
>ENSCING00000008915	>cin-let-7d	-4.08392
>ENSCING00000008915	>cin-let-7d	-5.66581
>ENSCING00000007698	>cin-let-7d	-6.25223
>ENSCING00000007698	>cin-let-7d	-7.30782
>ENSCING00000007698	>cin-let-7d	-4.51072
>ENSCING00000007698	>cin-let-7d	-6.78132
>ENSCING00000007698	>cin-let-7d	-6.12032
>ENSCING00000007698	>cin-let-7d	-5.07928
>ENSCING00000008915	>cin-mir-4005b	-3.90986
>ENSCING00000008915	>cin-mir-4003a-1	-6.11215
>ENSCING00000024145	>cin-mir-4016-2	-8.39023
>ENSCING00000001425	>cin-mir-4016-2	-6.01185
>ENSCING00000008915	>cin-mir-4016-2	-3.14991
>ENSCING00000008915	>cin-mir-4003d	-4.52728
>ENSCING00000008915	>cin-mir-4016-2	-3.54808
>ENSCING00000007698	>cin-mir-4016-2	-4.61008
>ENSCING00000007698	>cin-mir-4016-2	-3.25362
>ENSCING00000007698	>cin-mir-4016-2	-4.14573
>ENSCING00000007698	>cin-mir-4016-2	-3.19481
>ENSCING00000008915	>cin-mir-4016-2	-3.88461
>ENSCING00000021320	>cin-mir-4062	-3.16712
>ENSCING00000021320	>cin-mir-4062	-5.45161
>ENSCING00000021320	>cin-mir-4062	-3.48727
>ENSCING00000001425	>cin-mir-4062	-4.67281
>ENSCING00000001425	>cin-mir-4062	-3.69923
>ENSCING00000001425	>cin-mir-4062	-8.92414
>ENSCING00000001425	>cin-mir-4062	-4.03834
>ENSCING00000001425	>cin-mir-4120	-3.64734
>ENSCING00000001425	>cin-mir-4062	-5.02422
>ENSCING00000001425	>cin-mir-4062	-3.43738
>ENSCING00000001425	>cin-mir-4120	-3.62549
>ENSCING00000001425	>cin-mir-4003c	-4.96296
>ENSCING00000001425	>cin-mir-4062	-6.18219
>ENSCING00000001425	>cin-mir-4062	-4.85716
>ENSCING00000008915	>cin-mir-4003c	-5.89724
>ENSCING00000008915	>cin-mir-4003c	-3.20796
>ENSCING00000008915	>cin-mir-4062	-4.00092
>ENSCING00000008915	>cin-mir-4120	-3.92992
>ENSCING00000008915	>cin-mir-4062	-3.24601
>ENSCING00000008915	>cin-mir-4003c	-3.78049
>ENSCING00000008915	>cin-mir-4120	-3.3604
>ENSCING00000008915	>cin-mir-4003c	-3.1251
>ENSCING00000008915	>cin-mir-4062	-7.5778
>ENSCING00000008915	>cin-mir-4062	-4.31894
>ENSCING00000008915	>cin-mir-4062	-3.04645
>ENSCING00000008915	>cin-mir-4062	-4.06496
>ENSCING00000008915	>cin-mir-4003c	-4.18685
>ENSCING00000008915	>cin-mir-4062	-5.62394
>ENSCING00000008915	>cin-mir-4062	-5.64992
>ENSCING00000008915	>cin-mir-4003c	-5.3633
>ENSCING00000008915	>cin-mir-4120	-3.31483
>ENSCING00000008915	>cin-mir-4062	-4.39344
>ENSCING00000008915	>cin-mir-4062	-3.5062
>ENSCING00000008915	>cin-mir-4062	-3.77602
>ENSCING00000007698	>cin-mir-4062	-4.06045
>ENSCING00000007698	>cin-mir-4003c	-5.48609
>ENSCING00000007698	>cin-mir-4062	-4.1227
>ENSCING00000007698	>cin-mir-4062	-4.03005
>ENSCING00000007698	>cin-mir-4003c	-3.7054
>ENSCING00000007698	>cin-mir-4062	-6.25799
>ENSCING00000007698	>cin-mir-4003c	-4.14038
>ENSCING00000008915	>cin-mir-4062	-3.96468
>ENSCING00000021320	>cin-mir-29	-4.11871
>ENSCING00000021320	>cin-mir-4155	-7.44748
>ENSCING00000021320	>cin-mir-4155	-4.97228
>ENSCING00000021320	>cin-mir-4155	-4.97724
>ENSCING00000021320	>cin-mir-4155	-3.64369
>ENSCING00000001425	>cin-mir-29	-7.10369
>ENSCING00000001425	>cin-mir-29	-7.36748
>ENSCING00000001425	>cin-mir-29	-4.20509
>ENSCING00000008915	>cin-mir-4155	-5.80755
>ENSCING00000008915	>cin-mir-4155	-4.07723
>ENSCING00000008915	>cin-mir-29	-4.10221
>ENSCING00000008915	>cin-mir-4155	-3.37098
>ENSCING00000008915	>cin-mir-29	-3.98798
>ENSCING00000008915	>cin-mir-4155	-3.01859
>ENSCING00000008915	>cin-mir-29	-3.00976
>ENSCING00000008915	>cin-mir-29	-3.73178
>ENSCING00000007698	>cin-mir-4155	-6.25668
>ENSCING00000007698	>cin-mir-4155	-6.30565
>ENSCING00000007698	>cin-mir-29	-4.39465
>ENSCING00000001425	>cin-mir-29	-4.11636
>ENSCING00000008915	>cin-mir-29	-4.25081
>ENSCING00000007698	>cin-mir-4155	-4.22776
>ENSCING00000007698	>cin-mir-4155	-3.9478
>ENSCING00000007698	>cin-mir-4155	-7.82088
>ENSCING00000021320	>cin-let-7c	-3.30758
>ENSCING00000021320	>cin-let-7c	-3.49308
>ENSCING00000021320	>cin-let-7c	-5.75422
>ENSCING00000021320	>cin-let-7c	-5.7471
>ENSCING00000021320	>cin-let-7c	-5.77219
>ENSCING00000021320	>cin-let-7c	-3.80121
>ENSCING00000021320	>cin-let-7c	-3.77436
>ENSCING00000021320	>cin-let-7c	-3.88945
>ENSCING00000001425	>cin-mir-4191	-5.62647
>ENSCING00000001425	>cin-mir-4191	-4.2796
>ENSCING00000001425	>cin-let-7c	-6.31118
>ENSCING00000001425	>cin-mir-4119	-3.56964
>ENSCING00000001425	>cin-mir-4191	-3.11174
>ENSCING00000001425	>cin-let-7c	-6.31096
>ENSCING00000001425	>cin-mir-4191	-3.12573
>ENSCING00000001425	>cin-mir-4191	-3.66094
>ENSCING00000001425	>cin-let-7c	-3.37374
>ENSCING00000001425	>cin-mir-4191	-3.97775
>ENSCING00000001425	>cin-let-7c	-3.32789
>ENSCING00000001425	>cin-mir-4191	-4.19488
>ENSCING00000001425	>cin-let-7c	-6.63054
>ENSCING00000001425	>cin-let-7c	-6.08598
>ENSCING00000001425	>cin-let-7c	-5.41318
>ENSCING00000001425	>cin-let-7c	-4.55081
>ENSCING00000001425	>cin-let-7c	-6.34412
>ENSCING00000001425	>cin-mir-4119	-3.68076
>ENSCING00000001425	>cin-let-7c	-3.13926
>ENSCING00000001425	>cin-mir-4191	-3.54298
>ENSCING00000008915	>cin-let-7c	-3.20317
>ENSCING00000008915	>cin-let-7c	-4.75963
>ENSCING00000008915	>cin-let-7c	-3.28188
>ENSCING00000008915	>cin-mir-4191	-3.82562
>ENSCING00000008915	>cin-let-7c	-4.58721
>ENSCING00000008915	>cin-mir-4119	-4.51616
>ENSCING00000008915	>cin-mir-4119	-4.89094
>ENSCING00000008915	>cin-let-7c	-5.46704
>ENSCING00000008915	>cin-let-7c	-8.13982
>ENSCING00000008915	>cin-mir-4119	-3.71025
>ENSCING00000008915	>cin-let-7c	-8.21388
>ENSCING00000008915	>cin-mir-4119	-3.81872
>ENSCING00000008915	>cin-mir-4119	-3.17438
>ENSCING00000008915	>cin-mir-4119	-3.68744
>ENSCING00000008915	>cin-mir-4191	-3.53334
>ENSCING00000008915	>cin-let-7c	-3.48878
>ENSCING00000008915	>cin-let-7c	-3.84535
>ENSCING00000008915	>cin-let-7c	-3.95815
>ENSCING00000008915	>cin-mir-4119	-3.28983
>ENSCING00000008915	>cin-mir-4119	-3.53015
>ENSCING00000008915	>cin-let-7c	-5.32225
>ENSCING00000008915	>cin-let-7c	-4.54039
>ENSCING00000008915	>cin-mir-4119	-4.2556
>ENSCING00000008915	>cin-mir-4119	-8.66794
>ENSCING00000008915	>cin-mir-4191	-4.04271
>ENSCING00000008915	>cin-let-7c	-3.62391
>ENSCING00000008915	>cin-let-7c	-7.57385
>ENSCING00000008915	>cin-let-7c	-5.33956
>ENSCING00000008915	>cin-let-7c	-4.4401
>ENSCING00000008915	>cin-let-7c	-4.60701
>ENSCING00000008915	>cin-mir-4119	-3.36142
>ENSCING00000008915	>cin-let-7c	-3.17645
>ENSCING00000008915	>cin-mir-4119	-3.88555
>ENSCING00000008915	>cin-mir-4191	-3.52868
>ENSCING00000007698	>cin-mir-4191	-3.37502
>ENSCING00000007698	>cin-let-7c	-4.59245
>ENSCING00000007698	>cin-mir-4191	-5.78458
>ENSCING00000007698	>cin-mir-4119	-4.18716
>ENSCING00000007698	>cin-let-7c	-4.10159
>ENSCING00000007698	>cin-mir-4119	-5.50959
>ENSCING00000007698	>cin-mir-4119	-3.00966
>ENSCING00000008915	>cin-let-7c	-5.87322
>ENSCING00000008915	>cin-let-7c	-7.26237
>ENSCING00000008915	>cin-mir-4119	-3.41142
>ENSCING00000008915	>cin-let-7c	-3.57132
>ENSCING00000007698	>cin-let-7c	-4.49744
>ENSCING00000007698	>cin-mir-4119	-9.28198
>ENSCING00000007698	>cin-let-7c	-5.38068
>ENSCING00000001425	>cin-let-7c	-7.32383
>ENSCING00000008915	>cin-let-7c	-3.28114
>ENSCING00000008915	>cin-mir-4119	-4.55889
>ENSCING00000008915	>cin-let-7c	-3.32144
>ENSCING00000008915	>cin-mir-4119	-4.59036
>ENSCING00000007698	>cin-let-7c	-5.04267
>ENSCING00000007698	>cin-mir-4119	-3.59686
>ENSCING00000024145	>cin-mir-4162	-6.63977
>ENSCING00000021320	>cin-mir-4162	-3.38
>ENSCING00000021320	>cin-mir-31	-4.35536
>ENSCING00000001425	>cin-mir-4162	-5.69237
>ENSCING00000001425	>cin-mir-4162	-5.95337
>ENSCING00000001425	>cin-mir-4162	-5.90148
>ENSCING00000001425	>cin-mir-31	-3.04023
>ENSCING00000001425	>cin-mir-4162	-5.23486
>ENSCING00000008915	>cin-mir-31	-4.85303
>ENSCING00000008915	>cin-mir-4162	-4.98345
>ENSCING00000008915	>cin-mir-4162	-3.23926
>ENSCING00000008915	>cin-mir-4092	-5.77622
>ENSCING00000008915	>cin-mir-4162	-3.47407
>ENSCING00000008915	>cin-mir-4092	-4.98447
>ENSCING00000008915	>cin-mir-4092	-4.96724
>ENSCING00000008915	>cin-mir-31	-3.40209
>ENSCING00000008915	>cin-mir-31	-3.81873
>ENSCING00000008915	>cin-mir-31	-3.25129
>ENSCING00000008915	>cin-mir-4092	-3.72817
>ENSCING00000008915	>cin-mir-4162	-4.37889
>ENSCING00000008915	>cin-mir-31	-4.68149
>ENSCING00000008915	>cin-mir-4162	-5.64422
>ENSCING00000008915	>cin-mir-4162	-4.93391
>ENSCING00000008915	>cin-mir-31	-3.35719
>ENSCING00000007698	>cin-mir-31	-3.00522
>ENSCING00000007698	>cin-mir-4162	-3.94301
>ENSCING00000007698	>cin-mir-31	-6.63159
>ENSCING00000007698	>cin-mir-4092	-3.12826
>ENSCING00000021320	>cin-mir-4092	-3.78942
>ENSCING00000021320	>cin-mir-4092	-3.14314
>ENSCING00000001425	>cin-mir-4092	-6.54576
>ENSCING00000001425	>cin-mir-31	-6.12396
>ENSCING00000001425	>cin-mir-4162	-8.49411
>ENSCING00000008915	>cin-mir-31	-4.12341
>ENSCING00000008915	>cin-mir-4092	-3.61895
>ENSCING00000008915	>cin-mir-31	-8.85628
>ENSCING00000008915	>cin-mir-4092	-4.47278
>ENSCING00000008915	>cin-mir-4162	-3.45808
>ENSCING00000008915	>cin-mir-31	-3.95495
>ENSCING00000007698	>cin-mir-31	-3.31053
>ENSCING00000007698	>cin-mir-4162	-7.29314
>ENSCING00000007698	>cin-mir-4162	-5.56609
>ENSCING00000001425	>cin-mir-4173	-3.06943
>ENSCING00000001425	>cin-mir-4173	-4.3949
>ENSCING00000008915	>cin-mir-4115	-8.3392
>ENSCING00000008915	>cin-mir-4115	-3.55216
>ENSCING00000008915	>cin-mir-4115	-3.36575
>ENSCING00000007698	>cin-mir-4173	-3.01621
>ENSCING00000007698	>cin-mir-4173	-4.0057
>ENSCING00000021320	>cin-mir-4115	-3.55751
>ENSCING00000021320	>cin-mir-153	-4.3901
>ENSCING00000021320	>cin-mir-4118	-4.3834
>ENSCING00000001425	>cin-mir-4118	-3.61821
>ENSCING00000001425	>cin-mir-4118	-5.60715
>ENSCING00000001425	>cin-mir-4118	-3.61678
>ENSCING00000001425	>cin-mir-4118	-5.07677
>ENSCING00000001425	>cin-mir-4118	-3.56133
>ENSCING00000001425	>cin-mir-4146	-4.55571
>ENSCING00000008915	>cin-mir-4146	-5.83556
>ENSCING00000008915	>cin-mir-4118	-4.19355
>ENSCING00000008915	>cin-mir-4118	-4.24087
>ENSCING00000008915	>cin-mir-4146	-5.06646
>ENSCING00000008915	>cin-mir-4118	-5.72957
>ENSCING00000008915	>cin-mir-4118	-9.73694
>ENSCING00000008915	>cin-mir-4146	-6.56678
>ENSCING00000008915	>cin-mir-4118	-7.12004
>ENSCING00000008915	>cin-mir-4146	-3.62807
>ENSCING00000007698	>cin-mir-153	-4.09966
>ENSCING00000007698	>cin-mir-4118	-5.99874
>ENSCING00000007698	>cin-mir-4146	-3.02805
>ENSCING00000007698	>cin-mir-4118	-4.4383
>ENSCING00000007698	>cin-mir-4146	-6.26023
>ENSCING00000007698	>cin-mir-4118	-3.63684
>ENSCING00000024145	>cin-mir-153	-4.22749
>ENSCING00000024145	>cin-mir-4146	-4.77843
>ENSCING00000001425	>cin-mir-4146	-4.1378
>ENSCING00000008915	>cin-mir-4118	-3.50402
>ENSCING00000007698	>cin-mir-4118	-7.16412
>ENSCING00000001425	>cin-mir-4109	-4.85778
>ENSCING00000001425	>cin-mir-4109	-3.07353
>ENSCING00000007698	>cin-mir-4109	-4.09813
>ENSCING00000024145	>cin-mir-4057	-4.18747
>ENSCING00000021320	>cin-mir-135	-3.84808
>ENSCING00000001425	>cin-mir-135	-3.91297
>ENSCING00000001425	>cin-mir-135	-4.75514
>ENSCING00000008915	>cin-mir-135	-7.04979
>ENSCING00000007698	>cin-mir-135	-3.55732
>ENSCING00000007698	>cin-mir-135	-4.93769
>ENSCING00000007698	>cin-mir-135	-3.28724
>ENSCING00000008915	>cin-mir-4057	-3.26448
>ENSCING00000001425	>cin-mir-4003a-4	-3.56965
>ENSCING00000024145	>cin-mir-4128	-3.2706
>ENSCING00000021320	>cin-mir-4128	-3.69634
>ENSCING00000001425	>cin-mir-4078	-4.03996
>ENSCING00000001425	>cin-mir-4128	-6.43849
>ENSCING00000001425	>cin-mir-4128	-6.01029
>ENSCING00000001425	>cin-mir-4128	-3.53483
>ENSCING00000001425	>cin-mir-4128	-5.21266
>ENSCING00000001425	>cin-mir-4078	-5.29569
>ENSCING00000001425	>cin-mir-4128	-6.19744
>ENSCING00000008915	>cin-mir-4128	-4.56391
>ENSCING00000008915	>cin-mir-4128	-7.19817
>ENSCING00000008915	>cin-mir-4128	-4.69037
>ENSCING00000008915	>cin-mir-4128	-4.70821
>ENSCING00000008915	>cin-mir-4128	-3.47184
>ENSCING00000008915	>cin-mir-4128	-3.8553
>ENSCING00000008915	>cin-mir-4128	-6.47557
>ENSCING00000008915	>cin-mir-4128	-5.56158
>ENSCING00000008915	>cin-mir-4053	-3.89365
>ENSCING00000008915	>cin-mir-4128	-8.13308
>ENSCING00000008915	>cin-mir-4053	-3.67123
>ENSCING00000007698	>cin-mir-4128	-3.61366
>ENSCING00000007698	>cin-mir-4128	-3.03321
>ENSCING00000007698	>cin-mir-4128	-4.77623
>ENSCING00000007698	>cin-mir-4053	-4.60344
>ENSCING00000007698	>cin-mir-4078	-3.67641
>ENSCING00000007698	>cin-mir-4128	-6.69009
>ENSCING00000021320	>cin-mir-4053	-4.00513
>ENSCING00000001425	>cin-mir-4128	-5.35608
>ENSCING00000008915	>cin-mir-4128	-5.5561
>ENSCING00000008915	>cin-mir-4128	-4.32495
>ENSCING00000007698	>cin-mir-4053	-3.1352
>ENSCING00000008915	>cin-mir-4063	-3.96863
>ENSCING00000001425	>cin-mir-4020b	-8.75372
>ENSCING00000001425	>cin-mir-133	-4.6408
>ENSCING00000001425	>cin-mir-4020b	-3.11454
>ENSCING00000001425	>cin-mir-4020b	-4.19649
>ENSCING00000001425	>cin-mir-4020b	-4.01268
>ENSCING00000001425	>cin-mir-4020b	-3.67189
>ENSCING00000008915	>cin-mir-133	-4.12876
>ENSCING00000008915	>cin-mir-133	-5.53743
>ENSCING00000008915	>cin-mir-4020b	-4.59534
>ENSCING00000008915	>cin-mir-133	-3.89857
>ENSCING00000008915	>cin-mir-4020b	-3.29409
>ENSCING00000008915	>cin-mir-133	-3.85007
>ENSCING00000008915	>cin-mir-133	-3.9024
>ENSCING00000008915	>cin-mir-4020b	-3.43483
>ENSCING00000008915	>cin-mir-133	-3.53934
>ENSCING00000007698	>cin-mir-4020b	-4.19145
>ENSCING00000007698	>cin-mir-4020b	-3.32917
>ENSCING00000007698	>cin-mir-4020b	-3.71578
>ENSCING00000007698	>cin-mir-4020b	-4.18248
>ENSCING00000007698	>cin-mir-4020b	-4.5311
>ENSCING00000007698	>cin-mir-4020b	-4.2379
>ENSCING00000007698	>cin-mir-4020b	-3.59878
>ENSCING00000007698	>cin-mir-4020b	-4.76014
>ENSCING00000007698	>cin-mir-4020b	-5.74458
>ENSCING00000024145	>cin-mir-4020b	-4.31618
>ENSCING00000024145	>cin-mir-133	-4.0012
>ENSCING00000001425	>cin-mir-133	-3.08625
>ENSCING00000001425	>cin-mir-133	-3.68817
>ENSCING00000001425	>cin-mir-133	-3.90514
>ENSCING00000001425	>cin-mir-133	-3.11306
>ENSCING00000001425	>cin-mir-4020b	-4.76182
>ENSCING00000001425	>cin-mir-133	-8.82569
>ENSCING00000001425	>cin-mir-133	-3.19076
>ENSCING00000001425	>cin-mir-133	-3.87218
>ENSCING00000008915	>cin-mir-133	-3.45849
>ENSCING00000008915	>cin-mir-4020b	-6.19518
>ENSCING00000008915	>cin-mir-133	-4.66972
>ENSCING00000008915	>cin-mir-4020b	-3.51618
>ENSCING00000008915	>cin-mir-133	-3.99893
>ENSCING00000007698	>cin-mir-133	-3.07748
>ENSCING00000007698	>cin-mir-4020b	-3.97897
>ENSCING00000007698	>cin-mir-4020b	-5.51824
>ENSCING00000001425	>cin-mir-4037	-3.0328
>ENSCING00000001425	>cin-mir-4035	-4.46284
>ENSCING00000001425	>cin-mir-4037	-8.76979
>ENSCING00000001425	>cin-mir-4035	-4.35893
>ENSCING00000001425	>cin-mir-4037	-3.1488
>ENSCING00000008915	>cin-mir-4037	-4.04967
>ENSCING00000008915	>cin-mir-4037	-6.84683
>ENSCING00000008915	>cin-mir-4035	-3.23695
>ENSCING00000008915	>cin-mir-4035	-6.02659
>ENSCING00000008915	>cin-mir-4037	-3.37742
>ENSCING00000008915	>cin-mir-4035	-3.4246
>ENSCING00000007698	>cin-mir-4035	-3.57778
>ENSCING00000007698	>cin-mir-4037	-3.06837
>ENSCING00000007698	>cin-mir-4037	-3.59353
>ENSCING00000007698	>cin-mir-4035	-6.61089
>ENSCING00000007698	>cin-mir-4037	-5.7921
>ENSCING00000007698	>cin-mir-4035	-3.64683
>ENSCING00000007698	>cin-mir-4035	-3.65731
>ENSCING00000007698	>cin-mir-4037	-4.01501
>ENSCING00000008915	>cin-mir-4035	-4.83081
>ENSCING00000001425	>cin-mir-5602	-6.94349
>ENSCING00000001425	>cin-mir-5602	-5.33026
>ENSCING00000001425	>cin-mir-5602	-4.98921
>ENSCING00000008915	>cin-mir-5607	-3.12307
>ENSCING00000008915	>cin-mir-5602	-9.29883
>ENSCING00000008915	>cin-mir-5602	-3.28637
>ENSCING00000008915	>cin-mir-5602	-5.46697
>ENSCING00000008915	>cin-mir-5602	-3.39114
>ENSCING00000008915	>cin-mir-5607	-3.20536
>ENSCING00000008915	>cin-mir-5602	-3.23465
>ENSCING00000007698	>cin-mir-5602	-4.28869
>ENSCING00000007698	>cin-mir-5607	-3.14339
>ENSCING00000007698	>cin-mir-5602	-3.04191
>ENSCING00000007698	>cin-mir-5607	-4.5829
>ENSCING00000007698	>cin-mir-5607	-4.75199
>ENSCING00000007698	>cin-mir-5602	-3.38075
>ENSCING00000007698	>cin-mir-5602	-7.28147
>ENSCING00000007698	>cin-mir-5602	-6.46276
>ENSCING00000001425	>cin-mir-5602	-5.18042
>ENSCING00000001425	>cin-mir-5607	-3.71624
>ENSCING00000001425	>cin-mir-5602	-5.61591
>ENSCING00000008915	>cin-mir-5602	-6.27184
>ENSCING00000008915	>cin-mir-5607	-3.73409
>ENSCING00000007698	>cin-mir-5602	-4.75945
>ENSCING00000007698	>cin-mir-5602	-3.38543
>ENSCING00000007698	>cin-mir-5602	-4.42111
>ENSCING00000024145	>cin-mir-219	-6.53299
>ENSCING00000024145	>cin-mir-4003b	-3.29233
>ENSCING00000021320	>cin-mir-219	-5.46541
>ENSCING00000021320	>cin-mir-4003b	-4.10933
>ENSCING00000021320	>cin-mir-219	-5.38662
>ENSCING00000021320	>cin-mir-4003b	-3.75906
>ENSCING00000021320	>cin-mir-219	-5.2946
>ENSCING00000021320	>cin-mir-4003b	-3.97952
>ENSCING00000001425	>cin-mir-219	-7.62159
>ENSCING00000001425	>cin-mir-219	-6.03227
>ENSCING00000001425	>cin-mir-219	-8.34754
>ENSCING00000001425	>cin-mir-219	-6.6034
>ENSCING00000001425	>cin-mir-219	-4.37988
>ENSCING00000001425	>cin-mir-219	-4.37756
>ENSCING00000001425	>cin-mir-219	-3.80538
>ENSCING00000001425	>cin-mir-219	-7.43694
>ENSCING00000001425	>cin-mir-219	-7.61723
>ENSCING00000001425	>cin-mir-219	-3.14411
>ENSCING00000001425	>cin-mir-4003b	-7.83784
>ENSCING00000001425	>cin-mir-4003b	-6.59496
>ENSCING00000001425	>cin-mir-219	-9.40866
>ENSCING00000008915	>cin-mir-219	-8.53736
>ENSCING00000008915	>cin-mir-219	-6.78727
>ENSCING00000008915	>cin-mir-219	-3.51529
>ENSCING00000008915	>cin-mir-219	-3.08237
>ENSCING00000008915	>cin-mir-219	-3.76182
>ENSCING00000008915	>cin-mir-219	-5.11136
>ENSCING00000008915	>cin-mir-219	-3.82853
>ENSCING00000008915	>cin-mir-219	-5.25459
>ENSCING00000008915	>cin-mir-219	-3.08213
>ENSCING00000008915	>cin-mir-219	-3.79598
>ENSCING00000008915	>cin-mir-219	-4.83466
>ENSCING00000008915	>cin-mir-219	-4.88353
>ENSCING00000008915	>cin-mir-219	-4.3227
>ENSCING00000008915	>cin-mir-219	-4.22588
>ENSCING00000008915	>cin-mir-219	-4.07351
>ENSCING00000008915	>cin-mir-4003b	-4.09123
>ENSCING00000008915	>cin-mir-219	-11.9719
>ENSCING00000008915	>cin-mir-219	-12.4015
>ENSCING00000008915	>cin-mir-219	-3.24668
>ENSCING00000007698	>cin-mir-219	-7.00949
>ENSCING00000007698	>cin-mir-219	-4.78119
>ENSCING00000007698	>cin-mir-4003b	-3.21785
>ENSCING00000007698	>cin-mir-4003b	-3.50166
>ENSCING00000007698	>cin-mir-4003b	-3.48806
>ENSCING00000007698	>cin-mir-219	-4.11171
>ENSCING00000007698	>cin-mir-219	-4.04314
>ENSCING00000007698	>cin-mir-219	-4.59758
>ENSCING00000007698	>cin-mir-219	-7.00848
>ENSCING00000007698	>cin-mir-4003b	-3.91848
>ENSCING00000007698	>cin-mir-219	-7.79408
>ENSCING00000007698	>cin-mir-4003b	-4.14681
>ENSCING00000007698	>cin-mir-219	-5.70596
>ENSCING00000007698	>cin-mir-219	-7.44015
>ENSCING00000007698	>cin-mir-219	-7.43334
>ENSCING00000007698	>cin-mir-4003b	-3.99187
>ENSCING00000024145	>cin-mir-219	-3.79148
>ENSCING00000024145	>cin-mir-4003b	-3.40202
>ENSCING00000001425	>cin-mir-219	-6.86286
>ENSCING00000008915	>cin-mir-219	-9.30012
>ENSCING00000008915	>cin-mir-219	-6.46968
>ENSCING00000008915	>cin-mir-219	-10.7407
>ENSCING00000001425	>cin-mir-182	-3.40278
>ENSCING00000001425	>cin-mir-182	-3.55952
>ENSCING00000007698	>cin-mir-182	-6.01586
>ENSCING00000024145	>cin-mir-4001g	-3.41875
>ENSCING00000001425	>cin-mir-4169	-3.53659
>ENSCING00000001425	>cin-mir-101	-3.62443
>ENSCING00000001425	>cin-mir-101	-3.45453
>ENSCING00000001425	>cin-mir-4169	-3.91932
>ENSCING00000001425	>cin-mir-4169	-7.37215
>ENSCING00000001425	>cin-mir-4169	-4.42856
>ENSCING00000001425	>cin-mir-101	-3.15546
>ENSCING00000001425	>cin-mir-4169	-3.16114
>ENSCING00000001425	>cin-mir-101	-3.89196
>ENSCING00000001425	>cin-mir-4001g	-4.44766
>ENSCING00000001425	>cin-mir-101	-6.29004
>ENSCING00000001425	>cin-mir-101	-5.37136
>ENSCING00000001425	>cin-mir-4169	-7.41476
>ENSCING00000001425	>cin-mir-101	-4.11454
>ENSCING00000008915	>cin-mir-101	-3.58989
>ENSCING00000008915	>cin-mir-4169	-4.68475
>ENSCING00000008915	>cin-mir-4169	-7.43671
>ENSCING00000008915	>cin-mir-4001g	-5.5029
>ENSCING00000008915	>cin-mir-4001g	-6.57345
>ENSCING00000008915	>cin-mir-4169	-4.72081
>ENSCING00000008915	>cin-mir-4001g	-4.19904
>ENSCING00000008915	>cin-mir-101	-9.25139
>ENSCING00000008915	>cin-mir-4169	-4.16737
>ENSCING00000008915	>cin-mir-101	-3.29693
>ENSCING00000008915	>cin-mir-4169	-4.6342
>ENSCING00000008915	>cin-mir-4001g	-3.42193
>ENSCING00000008915	>cin-mir-4169	-3.46444
>ENSCING00000008915	>cin-mir-4169	-4.14712
>ENSCING00000008915	>cin-mir-101	-3.36937
>ENSCING00000008915	>cin-mir-4001g	-6.33563
>ENSCING00000008915	>cin-mir-4169	-7.08675
>ENSCING00000008915	>cin-mir-101	-3.5607
>ENSCING00000008915	>cin-mir-4169	-4.55686
>ENSCING00000008915	>cin-mir-101	-5.41894
>ENSCING00000008915	>cin-mir-101	-5.25288
>ENSCING00000008915	>cin-mir-4001g	-3.69632
>ENSCING00000007698	>cin-mir-4001g	-3.3538
>ENSCING00000007698	>cin-mir-4169	-4.17489
>ENSCING00000007698	>cin-mir-101	-5.4218
>ENSCING00000007698	>cin-mir-101	-7.50892
>ENSCING00000007698	>cin-mir-4001g	-3.65531
>ENSCING00000007698	>cin-mir-4001g	-4.84314
>ENSCING00000007698	>cin-mir-4001g	-3.21889
>ENSCING00000007698	>cin-mir-4001g	-3.61671
>ENSCING00000007698	>cin-mir-101	-3.72347
>ENSCING00000007698	>cin-mir-4169	-6.03929
>ENSCING00000007698	>cin-mir-4001g	-3.17441
>ENSCING00000007698	>cin-mir-4001g	-4.92024
>ENSCING00000007698	>cin-mir-4169	-3.14
>ENSCING00000024145	>cin-mir-4001g	-3.43197
>ENSCING00000021320	>cin-mir-4001g	-7.28094
>ENSCING00000001425	>cin-mir-4169	-4.80522
>ENSCING00000001425	>cin-mir-101	-3.18464
>ENSCING00000001425	>cin-mir-4169	-4.76509
>ENSCING00000001425	>cin-mir-101	-5.46516
>ENSCING00000001425	>cin-mir-4169	-6.34875
>ENSCING00000008915	>cin-mir-4169	-7.11151
>ENSCING00000008915	>cin-mir-4169	-4.70886
>ENSCING00000008915	>cin-mir-4169	-3.90418
>ENSCING00000007698	>cin-mir-4169	-6.06186
>ENSCING00000007698	>cin-mir-101	-6.67853
>ENSCING00000007698	>cin-mir-4169	-5.21084
>ENSCING00000007698	>cin-mir-4169	-3.53962
>ENSCING00000007698	>cin-mir-4169	-3.10131
>ENSCING00000001425	>cin-mir-4169	-6.37755
>ENSCING00000001425	>cin-mir-4169	-4.35627
>ENSCING00000001425	>cin-mir-4001g	-3.49867
>ENSCING00000008915	>cin-mir-4169	-9.959
>ENSCING00000008915	>cin-mir-4169	-3.5687
>ENSCING00000008915	>cin-mir-101	-3.5773
>ENSCING00000008915	>cin-mir-4169	-5.75475
>ENSCING00000008915	>cin-mir-101	-10.746
>ENSCING00000021320	>cin-mir-4179b	-6.78436
>ENSCING00000001425	>cin-mir-4179b	-5.50724
>ENSCING00000001425	>cin-mir-4179b	-4.63076
>ENSCING00000001425	>cin-mir-4179b	-4.36574
>ENSCING00000001425	>cin-mir-4179b	-3.7329
>ENSCING00000001425	>cin-mir-4179b	-4.96103
>ENSCING00000001425	>cin-mir-4179b	-6.02296
>ENSCING00000001425	>cin-mir-4179b	-3.01305
>ENSCING00000008915	>cin-mir-4179b	-4.15127
>ENSCING00000008915	>cin-mir-4179b	-3.41506
>ENSCING00000008915	>cin-mir-4179b	-6.89793
>ENSCING00000008915	>cin-mir-4179b	-4.22314
>ENSCING00000008915	>cin-mir-4179b	-4.18116
>ENSCING00000007698	>cin-mir-4179b	-4.07431
>ENSCING00000007698	>cin-mir-4179b	-5.45594
>ENSCING00000007698	>cin-mir-4179b	-4.23555
>ENSCING00000007698	>cin-mir-4179b	-3.80319
>ENSCING00000001425	>cin-mir-4048	-4.56625
>ENSCING00000001425	>cin-mir-4101	-5.42962
>ENSCING00000001425	>cin-mir-4101	-4.51485
>ENSCING00000001425	>cin-mir-4145	-7.98032
>ENSCING00000001425	>cin-mir-4101	-4.92385
>ENSCING00000001425	>cin-mir-4145	-4.32426
>ENSCING00000001425	>cin-mir-4048	-3.3993
>ENSCING00000001425	>cin-mir-4145	-5.71558
>ENSCING00000001425	>cin-mir-4101	-4.27846
>ENSCING00000001425	>cin-mir-4145	-3.84519
>ENSCING00000008915	>cin-mir-4145	-4.36746
>ENSCING00000008915	>cin-mir-4145	-6.8694
>ENSCING00000008915	>cin-mir-4145	-9.73239
>ENSCING00000008915	>cin-mir-4145	-3.67189
>ENSCING00000008915	>cin-mir-4101	-3.22048
>ENSCING00000008915	>cin-mir-4145	-4.13599
>ENSCING00000008915	>cin-mir-4048	-5.14044
>ENSCING00000008915	>cin-mir-4145	-3.51951
>ENSCING00000008915	>cin-mir-4145	-5.68848
>ENSCING00000008915	>cin-mir-4145	-5.56324
>ENSCING00000007698	>cin-mir-4145	-8.08633
>ENSCING00000001425	>cin-mir-4048	-3.18154
>ENSCING00000001425	>cin-mir-4145	-8.2553
>ENSCING00000001425	>cin-mir-4182	-4.52212
>ENSCING00000001425	>cin-mir-4182	-5.04289
>ENSCING00000021320	>cin-mir-5601	-5.11297
>ENSCING00000001425	>cin-mir-5601	-6.79786
>ENSCING00000001425	>cin-mir-5601	-3.65405
>ENSCING00000001425	>cin-mir-5601	-3.98629
>ENSCING00000008915	>cin-mir-5601	-5.09826
>ENSCING00000008915	>cin-mir-5601	-4.71006
>ENSCING00000008915	>cin-mir-5601	-3.57264
>ENSCING00000008915	>cin-mir-5601	-4.69266
>ENSCING00000007698	>cin-mir-5601	-6.05423
>ENSCING00000024145	>cin-mir-4043	-3.68736
>ENSCING00000001425	>cin-mir-4043	-6.90629
>ENSCING00000007698	>cin-mir-4043	-9.58742
>ENSCING00000008915	>cin-mir-4075	-3.61858
>ENSCING00000008915	>cin-mir-5609	-6.57287
>ENSCING00000001425	>cin-mir-5609	-4.53776
>ENSCING00000008915	>cin-mir-4075	-3.35931
>ENSCING00000008915	>cin-mir-5609	-5.37537
>ENSCING00000007698	>cin-mir-4075	-3.22717
>ENSCING00000024145	>cin-mir-126	-3.52483
>ENSCING00000001425	>cin-mir-126	-3.39875
>ENSCING00000008915	>cin-mir-92e	-3.99841
>ENSCING00000008915	>cin-mir-126	-3.46625
>ENSCING00000007698	>cin-mir-126	-8.88574
>ENSCING00000008915	>cin-mir-4127	-4.17736
>ENSCING00000001425	>cin-mir-4091	-3.78136
>ENSCING00000001425	>cin-mir-4091	-3.73318
>ENSCING00000001425	>cin-mir-4091	-3.85479
>ENSCING00000001425	>cin-mir-4091	-3.63917
>ENSCING00000008915	>cin-mir-4052	-3.1437
>ENSCING00000008915	>cin-mir-4091	-3.31152
>ENSCING00000008915	>cin-mir-4091	-3.09938
>ENSCING00000008915	>cin-mir-4091	-3.73029
>ENSCING00000008915	>cin-mir-4052	-3.35259
>ENSCING00000008915	>cin-mir-4091	-4.16597
>ENSCING00000008915	>cin-mir-4091	-3.62546
>ENSCING00000008915	>cin-mir-4091	-3.34853
>ENSCING00000007698	>cin-mir-4091	-3.6827
>ENSCING00000007698	>cin-mir-4091	-4.67744
>ENSCING00000007698	>cin-mir-4091	-3.74405
>ENSCING00000021320	>cin-mir-4179a	-4.60177
>ENSCING00000021320	>cin-mir-4158	-8.25035
>ENSCING00000021320	>cin-mir-4158	-6.70645
>ENSCING00000001425	>cin-mir-4158	-3.51787
>ENSCING00000001425	>cin-mir-4158	-4.26346
>ENSCING00000001425	>cin-mir-4158	-3.23411
>ENSCING00000001425	>cin-mir-4179a	-4.07289
>ENSCING00000001425	>cin-mir-4158	-6.63216
>ENSCING00000001425	>cin-mir-4179a	-3.40863
>ENSCING00000001425	>cin-mir-4179a	-4.73142
>ENSCING00000001425	>cin-mir-4158	-5.43764
>ENSCING00000001425	>cin-mir-4179a	-6.45625
>ENSCING00000001425	>cin-mir-4158	-3.00907
>ENSCING00000001425	>cin-mir-4158	-4.78377
>ENSCING00000008915	>cin-mir-4158	-4.77209
>ENSCING00000008915	>cin-mir-4158	-5.93015
>ENSCING00000008915	>cin-mir-4158	-5.23816
>ENSCING00000008915	>cin-mir-4158	-9.84991
>ENSCING00000008915	>cin-mir-4158	-3.13807
>ENSCING00000008915	>cin-mir-4158	-3.01541
>ENSCING00000008915	>cin-mir-4158	-4.22975
>ENSCING00000008915	>cin-mir-4179a	-3.43569
>ENSCING00000008915	>cin-mir-4158	-11.4166
>ENSCING00000008915	>cin-mir-4158	-8.2724
>ENSCING00000008915	>cin-mir-4158	-4.1657
>ENSCING00000008915	>cin-mir-4158	-3.65322
>ENSCING00000008915	>cin-mir-4158	-3.78003
>ENSCING00000008915	>cin-mir-4179a	-4.81653
>ENSCING00000007698	>cin-mir-4158	-4.1806
>ENSCING00000007698	>cin-mir-4179a	-5.57725
>ENSCING00000007698	>cin-mir-4158	-8.308
>ENSCING00000007698	>cin-mir-4179a	-4.13852
>ENSCING00000007698	>cin-mir-4158	-7.88597
>ENSCING00000007698	>cin-mir-4158	-7.86135
>ENSCING00000007698	>cin-mir-4158	-9.08051
>ENSCING00000007698	>cin-mir-4158	-9.04997
>ENSCING00000007698	>cin-mir-4158	-9.35249
>ENSCING00000007698	>cin-mir-4158	-3.34072
>ENSCING00000007698	>cin-mir-4179a	-6.21661
>ENSCING00000007698	>cin-mir-4158	-3.25984
>ENSCING00000007698	>cin-mir-4158	-3.89159
>ENSCING00000007698	>cin-mir-4179a	-4.53309
>ENSCING00000008915	>cin-mir-4179a	-3.63966
>ENSCING00000007698	>cin-mir-4158	-5.2894
>ENSCING00000024145	>cin-mir-1473	-3.22679
>ENSCING00000024145	>cin-mir-4199	-3.08566
>ENSCING00000024145	>cin-mir-1473	-4.99735
>ENSCING00000024145	>cin-mir-4199	-4.78342
>ENSCING00000021320	>cin-mir-1473	-5.96716
>ENSCING00000021320	>cin-mir-4199	-3.21386
>ENSCING00000021320	>cin-mir-4199	-5.52266
>ENSCING00000001425	>cin-mir-1473	-3.17118
>ENSCING00000001425	>cin-mir-4199	-6.85748
>ENSCING00000001425	>cin-mir-1473	-4.46825
>ENSCING00000001425	>cin-mir-1473	-4.12079
>ENSCING00000001425	>cin-mir-4199	-3.49667
>ENSCING00000008915	>cin-mir-1473	-3.70275
>ENSCING00000008915	>cin-mir-1473	-3.76162
>ENSCING00000008915	>cin-mir-1473	-5.60503
>ENSCING00000008915	>cin-mir-1473	-6.19037
>ENSCING00000008915	>cin-mir-4199	-4.08406
>ENSCING00000007698	>cin-mir-1473	-3.75834
>ENSCING00000007698	>cin-mir-4199	-4.07861
>ENSCING00000007698	>cin-mir-1473	-4.67462
>ENSCING00000007698	>cin-mir-4199	-6.72946
>ENSCING00000007698	>cin-mir-4199	-4.97034
>ENSCING00000007698	>cin-mir-4199	-4.40848
>ENSCING00000008915	>cin-mir-4199	-5.31428
>ENSCING00000008915	>cin-mir-4199	-5.27927
>ENSCING00000008915	>cin-mir-4199	-3.56796
>ENSCING00000008915	>cin-mir-4199	-7.13563
>ENSCING00000007698	>cin-mir-4199	-6.68594
>ENSCING00000021320	>cin-mir-92c	-5.13173
>ENSCING00000021320	>cin-mir-92c	-3.51302
>ENSCING00000021320	>cin-mir-92a	-5.1261
>ENSCING00000021320	>cin-mir-217	-3.56658
>ENSCING00000021320	>cin-mir-4006f	-3.43946
>ENSCING00000021320	>cin-mir-92a	-3.83416
>ENSCING00000021320	>cin-mir-92c	-3.3189
>ENSCING00000021320	>cin-mir-217	-5.56017
>ENSCING00000001425	>cin-mir-4006f	-4.70289
>ENSCING00000001425	>cin-mir-4006f	-6.27842
>ENSCING00000001425	>cin-mir-92c	-4.24024
>ENSCING00000001425	>cin-mir-217	-3.17449
>ENSCING00000001425	>cin-mir-217	-3.82122
>ENSCING00000001425	>cin-mir-4006f	-4.18904
>ENSCING00000001425	>cin-mir-92c	-4.74106
>ENSCING00000001425	>cin-mir-217	-6.60375
>ENSCING00000008915	>cin-mir-4006f	-5.58358
>ENSCING00000008915	>cin-mir-92c	-6.66091
>ENSCING00000008915	>cin-mir-92c	-6.2633
>ENSCING00000008915	>cin-mir-92a	-7.82795
>ENSCING00000008915	>cin-mir-92c	-3.44876
>ENSCING00000008915	>cin-mir-217	-6.29848
>ENSCING00000008915	>cin-mir-92a	-3.99927
>ENSCING00000008915	>cin-mir-92c	-4.36085
>ENSCING00000008915	>cin-mir-217	-7.89173
>ENSCING00000008915	>cin-mir-92a	-3.89397
>ENSCING00000008915	>cin-mir-92c	-4.26022
>ENSCING00000008915	>cin-mir-217	-7.78979
>ENSCING00000008915	>cin-mir-92a	-3.37802
>ENSCING00000008915	>cin-mir-217	-5.13384
>ENSCING00000008915	>cin-mir-4006f	-4.68857
>ENSCING00000008915	>cin-mir-92a	-4.09665
>ENSCING00000008915	>cin-mir-92c	-7.22732
>ENSCING00000008915	>cin-mir-92a	-4.22066
>ENSCING00000008915	>cin-mir-92c	-5.38694
>ENSCING00000008915	>cin-mir-217	-3.6294
>ENSCING00000008915	>cin-mir-92a	-4.82313
>ENSCING00000008915	>cin-mir-217	-5.90364
>ENSCING00000008915	>cin-mir-92a	-4.2817
>ENSCING00000008915	>cin-mir-217	-3.38791
>ENSCING00000008915	>cin-mir-92a	-4.70685
>ENSCING00000008915	>cin-mir-92c	-3.27129
>ENSCING00000008915	>cin-mir-217	-3.50968
>ENSCING00000008915	>cin-mir-92a	-4.132
>ENSCING00000008915	>cin-mir-92c	-3.45037
>ENSCING00000008915	>cin-mir-217	-3.74054
>ENSCING00000008915	>cin-mir-217	-3.25369
>ENSCING00000008915	>cin-mir-4006f	-4.28554
>ENSCING00000008915	>cin-mir-92c	-7.38463
>ENSCING00000008915	>cin-mir-92a	-5.33085
>ENSCING00000008915	>cin-mir-92a	-5.57988
>ENSCING00000008915	>cin-mir-92a	-5.24281
>ENSCING00000008915	>cin-mir-92c	-6.12938
>ENSCING00000008915	>cin-mir-92c	-3.05356
>ENSCING00000008915	>cin-mir-92a	-5.51334
>ENSCING00000007698	>cin-mir-92a	-3.3696
>ENSCING00000007698	>cin-mir-92c	-10.6919
>ENSCING00000007698	>cin-mir-92a	-3.50767
>ENSCING00000007698	>cin-mir-92c	-10.8003
>ENSCING00000007698	>cin-mir-92a	-3.18416
>ENSCING00000007698	>cin-mir-92c	-10.3524
>ENSCING00000007698	>cin-mir-92a	-3.92309
>ENSCING00000007698	>cin-mir-92a	-3.94915
>ENSCING00000007698	>cin-mir-217	-4.56807
>ENSCING00000007698	>cin-mir-92c	-4.62719
>ENSCING00000007698	>cin-mir-217	-4.51613
>ENSCING00000007698	>cin-mir-92a	-3.35533
>ENSCING00000007698	>cin-mir-217	-3.97962
>ENSCING00000007698	>cin-mir-217	-3.61938
>ENSCING00000007698	>cin-mir-92a	-5.15143
>ENSCING00000007698	>cin-mir-92a	-5.08286
>ENSCING00000007698	>cin-mir-4006f	-3.59704
>ENSCING00000008915	>cin-mir-92c	-5.66562
>ENSCING00000008915	>cin-mir-92c	-5.66625
>ENSCING00000008915	>cin-mir-92a	-6.14184
>ENSCING00000008915	>cin-mir-217	-4.20952
>ENSCING00000001425	>cin-mir-92c	-7.82162
>ENSCING00000001425	>cin-mir-217	-4.23613
>ENSCING00000001425	>cin-mir-217	-6.56355
>ENSCING00000007698	>cin-mir-92a	-3.25617
>ENSCING00000007698	>cin-mir-217	-3.52754
>ENSCING00000007698	>cin-mir-92a	-3.30341
>ENSCING00000007698	>cin-mir-217	-3.42572
>ENSCING00000021320	>cin-mir-92c	-5.47128
>ENSCING00000021320	>cin-mir-217	-3.65846
>ENSCING00000001425	>cin-mir-217	-5.19459
>ENSCING00000007698	>cin-mir-4142	-4.37184
>ENSCING00000007698	>cin-mir-4142	-4.13169
>ENSCING00000024145	>cin-mir-4149	-6.07613
>ENSCING00000021320	>cin-mir-4149	-3.08944
>ENSCING00000021320	>cin-mir-4149	-3.12228
>ENSCING00000001425	>cin-mir-4149	-5.54969
>ENSCING00000001425	>cin-mir-4149	-4.06019
>ENSCING00000001425	>cin-mir-4149	-8.8712
>ENSCING00000001425	>cin-mir-4149	-6.7117
>ENSCING00000001425	>cin-mir-4149	-4.38236
>ENSCING00000001425	>cin-mir-4149	-3.6614
>ENSCING00000001425	>cin-mir-4149	-6.49881
>ENSCING00000008915	>cin-mir-4149	-3.00004
>ENSCING00000008915	>cin-mir-4149	-3.4877
>ENSCING00000008915	>cin-mir-4149	-4.60523
>ENSCING00000008915	>cin-mir-4149	-5.51523
>ENSCING00000008915	>cin-mir-4149	-5.27292
>ENSCING00000008915	>cin-mir-4149	-4.03797
>ENSCING00000021320	>cin-mir-4177	-3.60221
>ENSCING00000021320	>cin-mir-4177	-4.20932
>ENSCING00000021320	>cin-mir-4177	-3.79666
>ENSCING00000021320	>cin-mir-4177	-3.72299
>ENSCING00000021320	>cin-mir-4177	-4.98505
>ENSCING00000021320	>cin-mir-4177	-4.68208
>ENSCING00000008915	>cin-mir-4177	-3.82069
>ENSCING00000008915	>cin-mir-4177	-3.58571
>ENSCING00000007698	>cin-mir-4177	-3.15067
>ENSCING00000007698	>cin-mir-4177	-11.0847
>ENSCING00000007698	>cin-mir-4177	-4.45077
>ENSCING00000007698	>cin-mir-4177	-3.47894
>ENSCING00000008915	>cin-mir-4018a	-3.28083
>ENSCING00000001425	>cin-mir-200	-5.48589
>ENSCING00000001425	>cin-mir-4153	-5.67331
>ENSCING00000001425	>cin-mir-4153	-3.61337
>ENSCING00000007698	>cin-mir-200	-5.19201
>ENSCING00000008915	>cin-mir-4067	-3.94116
>ENSCING00000008915	>cin-mir-4067	-5.01069
>ENSCING00000007698	>cin-mir-4067	-3.7591
>ENSCING00000008915	>cin-mir-4050	-6.27063
>ENSCING00000008915	>cin-mir-4050	-4.07032
>ENSCING00000007698	>cin-mir-4050	-4.77468
>ENSCING00000007698	>cin-mir-4050	-4.17939
>ENSCING00000008915	>cin-mir-4195	-5.53381
>ENSCING00000024145	>cin-mir-281	-3.5622
>ENSCING00000001425	>cin-mir-281	-3.85296
>ENSCING00000001425	>cin-mir-281	-3.30644
>ENSCING00000001425	>cin-mir-281	-6.7031
>ENSCING00000008915	>cin-mir-281	-4.00107
>ENSCING00000008915	>cin-mir-281	-5.27881
>ENSCING00000008915	>cin-mir-4017-1	-3.62088
>ENSCING00000008915	>cin-mir-4017-2	-3.62088
>ENSCING00000008915	>cin-mir-4017-1	-3.07332
>ENSCING00000008915	>cin-mir-4017-2	-3.07332
>ENSCING00000008915	>cin-mir-281	-3.82943
>ENSCING00000008915	>cin-mir-281	-3.04703
>ENSCING00000008915	>cin-mir-4017-1	-4.63725
>ENSCING00000008915	>cin-mir-4017-2	-4.63725
>ENSCING00000008915	>cin-mir-281	-3.51686
>ENSCING00000007698	>cin-mir-281	-4.79969
>ENSCING00000001425	>cin-mir-281	-5.06545
>ENSCING00000001425	>cin-mir-281	-4.24289
>ENSCING00000008915	>cin-mir-281	-6.66715
>ENSCING00000007698	>cin-mir-281	-4.14801
>ENSCING00000021320	>cin-mir-5604	-3.40156
>ENSCING00000021320	>cin-mir-92b	-3.37195
>ENSCING00000021320	>cin-mir-5604	-3.50015
>ENSCING00000001425	>cin-mir-92b	-4.10438
>ENSCING00000001425	>cin-mir-92b	-4.55507
>ENSCING00000001425	>cin-mir-92b	-6.25929
>ENSCING00000001425	>cin-mir-92b	-3.75459
>ENSCING00000001425	>cin-mir-92b	-4.81576
>ENSCING00000001425	>cin-mir-92b	-8.63165
>ENSCING00000008915	>cin-mir-92b	-9.04603
>ENSCING00000008915	>cin-mir-92b	-8.57879
>ENSCING00000008915	>cin-mir-5604	-4.01679
>ENSCING00000008915	>cin-mir-4059	-3.06843
>ENSCING00000008915	>cin-mir-92b	-4.96805
>ENSCING00000008915	>cin-mir-4059	-5.73668
>ENSCING00000008915	>cin-mir-92b	-3.81284
>ENSCING00000008915	>cin-mir-4059	-3.85988
>ENSCING00000008915	>cin-mir-5604	-6.32045
>ENSCING00000008915	>cin-mir-5604	-5.2464
>ENSCING00000008915	>cin-mir-92b	-4.21713
>ENSCING00000008915	>cin-mir-5604	-7.66157
>ENSCING00000008915	>cin-mir-92b	-3.10302
>ENSCING00000008915	>cin-mir-4059	-3.07298
>ENSCING00000008915	>cin-mir-92b	-4.02656
>ENSCING00000008915	>cin-mir-4059	-5.02505
>ENSCING00000008915	>cin-mir-4059	-3.06498
>ENSCING00000008915	>cin-mir-5604	-3.63028
>ENSCING00000007698	>cin-mir-4059	-3.12776
>ENSCING00000001425	>cin-mir-4059	-6.79163
>ENSCING00000001425	>cin-mir-5604	-3.87828
>ENSCING00000008915	>cin-mir-92b	-6.21757
>ENSCING00000008915	>cin-mir-5604	-5.00059
>ENSCING00000007698	>cin-mir-4059	-4.3217
>ENSCING00000007698	>cin-mir-4059	-3.22251
>ENSCING00000007698	>cin-mir-92b	-3.77408
>ENSCING00000008915	>cin-mir-4072	-5.19476
>ENSCING00000008915	>cin-mir-4072	-4.41076
>ENSCING00000008915	>cin-mir-199	-5.77528
>ENSCING00000008915	>cin-mir-4010	-3.38053
>ENSCING00000008915	>cin-mir-199	-3.72559
>ENSCING00000008915	>cin-mir-199	-6.76306
>ENSCING00000008915	>cin-mir-199	-3.74213
>ENSCING00000008915	>cin-mir-199	-7.85619
>ENSCING00000008915	>cin-mir-199	-5.33283
>ENSCING00000021320	>cin-mir-15	-3.83555
>ENSCING00000008915	>cin-mir-4216	-8.16097
>ENSCING00000008915	>cin-mir-4216	-3.70716
>ENSCING00000007698	>cin-mir-4216	-6.45218
>ENSCING00000007698	>cin-mir-15	-3.65956
>ENSCING00000021320	>cin-mir-1497	-3.35984
>ENSCING00000008915	>cin-mir-1497	-3.45445
>ENSCING00000007698	>cin-mir-1497	-5.26887
>ENSCING00000007698	>cin-mir-5597	-3.86879
>ENSCING00000021320	>cin-mir-4126	-3.80866
>ENSCING00000021320	>cin-mir-4126	-5.92951
>ENSCING00000001425	>cin-mir-4126	-3.70542
>ENSCING00000001425	>cin-mir-4126	-3.28007
>ENSCING00000001425	>cin-mir-4126	-6.09533
>ENSCING00000001425	>cin-mir-4030	-4.90688
>ENSCING00000001425	>cin-mir-4126	-5.5869
>ENSCING00000001425	>cin-mir-4126	-10.0244
>ENSCING00000001425	>cin-mir-4126	-10.098
>ENSCING00000001425	>cin-mir-4126	-4.33971
>ENSCING00000001425	>cin-mir-4030	-3.03717
>ENSCING00000001425	>cin-mir-4126	-4.70573
>ENSCING00000001425	>cin-mir-4030	-4.3924
>ENSCING00000001425	>cin-mir-4126	-3.07758
>ENSCING00000001425	>cin-mir-4126	-5.92587
>ENSCING00000008915	>cin-mir-4126	-4.70906
>ENSCING00000008915	>cin-mir-4029	-3.82305
>ENSCING00000008915	>cin-mir-4029	-3.73371
>ENSCING00000008915	>cin-mir-4029	-3.65198
>ENSCING00000008915	>cin-mir-4126	-3.19235
>ENSCING00000008915	>cin-mir-4126	-7.36014
>ENSCING00000008915	>cin-mir-4126	-4.11181
>ENSCING00000008915	>cin-mir-4126	-5.3985
>ENSCING00000008915	>cin-mir-4030	-4.62348
>ENSCING00000008915	>cin-mir-4126	-3.97748
>ENSCING00000008915	>cin-mir-4126	-3.93084
>ENSCING00000008915	>cin-mir-4126	-3.7405
>ENSCING00000008915	>cin-mir-4126	-3.23204
>ENSCING00000008915	>cin-mir-4126	-4.6761
>ENSCING00000008915	>cin-mir-4093	-3.20302
>ENSCING00000008915	>cin-mir-4126	-3.54742
>ENSCING00000008915	>cin-mir-4029	-3.56723
>ENSCING00000008915	>cin-mir-4126	-4.94848
>ENSCING00000008915	>cin-mir-4126	-6.93984
>ENSCING00000008915	>cin-mir-4126	-10.8325
>ENSCING00000008915	>cin-mir-4126	-6.2677
>ENSCING00000008915	>cin-mir-4126	-7.53321
>ENSCING00000008915	>cin-mir-4126	-5.36057
>ENSCING00000008915	>cin-mir-4029	-3.25426
>ENSCING00000008915	>cin-mir-4126	-3.08648
>ENSCING00000008915	>cin-mir-4126	-5.2334
>ENSCING00000007698	>cin-mir-4126	-3.42211
>ENSCING00000007698	>cin-mir-4126	-4.33609
>ENSCING00000007698	>cin-mir-4126	-8.13654
>ENSCING00000007698	>cin-mir-4126	-6.09874
>ENSCING00000007698	>cin-mir-4126	-4.94031
>ENSCING00000007698	>cin-mir-4093	-7.09565
>ENSCING00000007698	>cin-mir-4126	-4.86017
>ENSCING00000001425	>cin-mir-4126	-9.52426
>ENSCING00000008915	>cin-mir-4126	-5.85692
>ENSCING00000008915	>cin-mir-4126	-7.65798
>ENSCING00000008915	>cin-mir-4126	-4.2608
>ENSCING00000024145	>cin-mir-4201	-11.0238
>ENSCING00000024145	>cin-mir-4201	-8.67771
>ENSCING00000001425	>cin-mir-4201	-8.02071
>ENSCING00000001425	>cin-mir-4201	-8.09392
>ENSCING00000001425	>cin-mir-4201	-7.87193
>ENSCING00000001425	>cin-mir-4201	-4.80986
>ENSCING00000001425	>cin-mir-4201	-15.3045
>ENSCING00000001425	>cin-mir-4201	-9.08068
>ENSCING00000001425	>cin-mir-4201	-4.63183
>ENSCING00000001425	>cin-mir-4056	-3.26441
>ENSCING00000001425	>cin-mir-4201	-5.38146
>ENSCING00000001425	>cin-mir-4201	-5.37763
>ENSCING00000001425	>cin-mir-4201	-4.19086
>ENSCING00000001425	>cin-mir-4201	-11.0388
>ENSCING00000001425	>cin-mir-4201	-5.44653
>ENSCING00000001425	>cin-mir-4201	-5.24964
>ENSCING00000001425	>cin-mir-4201	-3.44513
>ENSCING00000001425	>cin-mir-4201	-3.71968
>ENSCING00000001425	>cin-mir-4086	-3.59068
>ENSCING00000001425	>cin-mir-4201	-6.29544
>ENSCING00000001425	>cin-mir-4201	-9.55881
>ENSCING00000001425	>cin-mir-4201	-12.2845
>ENSCING00000001425	>cin-mir-4201	-10.9525
>ENSCING00000001425	>cin-mir-4201	-3.79672
>ENSCING00000008915	>cin-mir-4201	-6.21793
>ENSCING00000008915	>cin-mir-4201	-3.72705
>ENSCING00000008915	>cin-mir-4201	-4.42001
>ENSCING00000008915	>cin-mir-4201	-3.74799
>ENSCING00000008915	>cin-mir-4201	-4.84681
>ENSCING00000008915	>cin-mir-4201	-7.13191
>ENSCING00000008915	>cin-mir-4201	-6.67399
>ENSCING00000008915	>cin-mir-4201	-7.84202
>ENSCING00000008915	>cin-mir-4201	-4.99146
>ENSCING00000007698	>cin-mir-4201	-4.85896
>ENSCING00000007698	>cin-mir-4201	-14.7752
>ENSCING00000007698	>cin-mir-4201	-11.5613
>ENSCING00000007698	>cin-mir-4201	-11.6677
>ENSCING00000007698	>cin-mir-4201	-3.57847
>ENSCING00000007698	>cin-mir-4201	-6.00057
>ENSCING00000008915	>cin-mir-4201	-13.9744
>ENSCING00000007698	>cin-mir-4201	-7.95659
>ENSCING00000007698	>cin-mir-4201	-14.881
>ENSCING00000007698	>cin-mir-4201	-5.63905
>ENSCING00000007698	>cin-mir-4201	-14.2302
>ENSCING00000024145	>cin-mir-4201	-12.2454
>ENSCING00000024145	>cin-mir-4201	-11.9675
>ENSCING00000024145	>cin-mir-4201	-14.1844
>ENSCING00000024145	>cin-mir-4201	-14.8822
>ENSCING00000001425	>cin-mir-4086	-3.45972
>ENSCING00000001425	>cin-mir-4201	-7.95178
>ENSCING00000008915	>cin-mir-4201	-3.155
>ENSCING00000007698	>cin-mir-4201	-4.0332
>ENSCING00000007698	>cin-mir-4201	-5.1095
>ENSCING00000007698	>cin-mir-4100	-3.40885
>ENSCING00000024145	>cin-mir-4113	-4.40135
>ENSCING00000001425	>cin-mir-4113	-3.50633
>ENSCING00000001425	>cin-mir-4113	-3.62483
>ENSCING00000001425	>cin-mir-183	-4.53919
>ENSCING00000001425	>cin-mir-183	-5.42573
>ENSCING00000008915	>cin-mir-183	-3.45476
>ENSCING00000008915	>cin-mir-4113	-4.13661
>ENSCING00000008915	>cin-mir-4113	-4.11108
>ENSCING00000008915	>cin-mir-183	-8.23492
>ENSCING00000008915	>cin-mir-4113	-5.65108
>ENSCING00000008915	>cin-mir-4113	-3.17633
>ENSCING00000008915	>cin-mir-183	-3.36347
>ENSCING00000008915	>cin-mir-4076	-3.02087
>ENSCING00000008915	>cin-mir-4113	-3.27561
>ENSCING00000008915	>cin-mir-4113	-3.65364
>ENSCING00000008915	>cin-mir-4113	-3.48188
>ENSCING00000007698	>cin-mir-4113	-7.92715
>ENSCING00000007698	>cin-mir-4113	-4.58557
>ENSCING00000007698	>cin-mir-4113	-4.58606
>ENSCING00000007698	>cin-mir-4113	-4.06473
>ENSCING00000007698	>cin-mir-183	-3.64078
>ENSCING00000007698	>cin-mir-183	-5.87324
>ENSCING00000001425	>cin-mir-4023	-5.39544
>ENSCING00000008915	>cin-mir-4023	-4.73817
>ENSCING00000008915	>cin-mir-4023	-5.01949
>ENSCING00000008915	>cin-mir-4023	-3.94464
>ENSCING00000008915	>cin-mir-4023	-4.08663
>ENSCING00000007698	>cin-mir-4023	-3.15816
>ENSCING00000001425	>cin-mir-4150	-3.3644
>ENSCING00000008915	>cin-mir-4150	-5.14283
>ENSCING00000008915	>cin-mir-4024	-9.64986
>ENSCING00000024145	>cin-mir-4108	-4.66451
>ENSCING00000001425	>cin-mir-4219	-4.43696
>ENSCING00000001425	>cin-mir-4219	-4.04661
>ENSCING00000008915	>cin-mir-4108	-6.09639
>ENSCING00000008915	>cin-mir-4219	-3.01877
>ENSCING00000008915	>cin-mir-4108	-3.62843
>ENSCING00000008915	>cin-mir-4219	-3.5013
>ENSCING00000008915	>cin-mir-4108	-9.04657
>ENSCING00000008915	>cin-mir-4108	-5.75891
>ENSCING00000007698	>cin-mir-4108	-5.44045
>ENSCING00000007698	>cin-mir-4219	-3.73014
>ENSCING00000007698	>cin-mir-4108	-6.36592
>ENSCING00000007698	>cin-mir-4219	-3.72293
>ENSCING00000008915	>cin-mir-4108	-11.9926
>ENSCING00000007698	>cin-mir-4108	-4.27931
>ENSCING00000001425	>cin-mir-4012-1	-3.59388
>ENSCING00000008915	>cin-mir-4012-1	-10.2377
>ENSCING00000008915	>cin-mir-4012-1	-5.22225
>ENSCING00000008915	>cin-mir-4012-1	-3.74602
>ENSCING00000008915	>cin-mir-4012-1	-4.91183
>ENSCING00000008915	>cin-mir-4012-1	-7.43164
>ENSCING00000008915	>cin-mir-4012-1	-4.40822
>ENSCING00000001425	>cin-mir-4185	-3.41715
>ENSCING00000001425	>cin-mir-4220	-4.64091
>ENSCING00000008915	>cin-mir-4185	-4.19555
>ENSCING00000008915	>cin-mir-4220	-3.57896
>ENSCING00000008915	>cin-mir-4185	-4.64606
>ENSCING00000007698	>cin-mir-4185	-4.08256
>ENSCING00000007698	>cin-mir-4081	-3.6345
>ENSCING00000007698	>cin-mir-4081	-5.4598
>ENSCING00000007698	>cin-mir-4185	-3.49759
>ENSCING00000007698	>cin-mir-4220	-5.54458
>ENSCING00000001425	>cin-mir-4185	-6.94794
>ENSCING00000001425	>cin-mir-4090	-3.94886
>ENSCING00000001425	>cin-mir-4170	-3.66961
>ENSCING00000008915	>cin-mir-4205	-5.43239
>ENSCING00000008915	>cin-mir-4170	-4.15946
>ENSCING00000008915	>cin-mir-4170	-4.67318
>ENSCING00000008915	>cin-mir-4170	-4.4515
>ENSCING00000008915	>cin-mir-4090	-4.59506
>ENSCING00000008915	>cin-mir-4170	-4.00096
>ENSCING00000008915	>cin-mir-4170	-3.52979
>ENSCING00000008915	>cin-mir-4205	-3.48783
>ENSCING00000008915	>cin-mir-4170	-3.43191
>ENSCING00000008915	>cin-mir-4205	-3.58581
>ENSCING00000008915	>cin-mir-4090	-4.83077
>ENSCING00000008915	>cin-mir-4205	-3.14025
>ENSCING00000008915	>cin-mir-4205	-4.10889
>ENSCING00000008915	>cin-mir-4194	-3.92138
>ENSCING00000007698	>cin-mir-4090	-10.7542
>ENSCING00000007698	>cin-mir-4194	-3.03907
>ENSCING00000007698	>cin-mir-4090	-3.14978
>ENSCING00000007698	>cin-mir-4205	-3.25336
>ENSCING00000001425	>cin-mir-4194	-4.93172
>ENSCING00000001425	>cin-mir-4090	-4.71874
>ENSCING00000001425	>cin-mir-4205	-3.39741
>ENSCING00000008915	>cin-mir-4090	-3.24112
>ENSCING00000007698	>cin-mir-4090	-4.11502
>ENSCING00000007698	>cin-mir-4194	-6.24508
>ENSCING00000007698	>cin-mir-4090	-3.13816
>ENSCING00000007698	>cin-mir-4090	-3.71468
>ENSCING00000007698	>cin-mir-4194	-4.07308
>ENSCING00000021320	>cin-let-7a-1	-5.53031
>ENSCING00000001425	>cin-mir-4135	-5.55767
>ENSCING00000001425	>cin-let-7a-1	-4.20669
>ENSCING00000001425	>cin-mir-4135	-3.69464
>ENSCING00000001425	>cin-mir-4111	-4.13832
>ENSCING00000001425	>cin-mir-4135	-3.45665
>ENSCING00000001425	>cin-mir-4189	-4.8776
>ENSCING00000001425	>cin-let-7a-1	-6.28092
>ENSCING00000001425	>cin-mir-4111	-3.64933
>ENSCING00000001425	>cin-mir-4135	-5.11669
>ENSCING00000001425	>cin-let-7a-1	-8.97916
>ENSCING00000001425	>cin-mir-4111	-6.35682
>ENSCING00000001425	>cin-mir-4135	-4.43101
>ENSCING00000001425	>cin-let-7a-1	-4.00764
>ENSCING00000001425	>cin-let-7a-1	-3.47737
>ENSCING00000001425	>cin-mir-4135	-3.38208
>ENSCING00000001425	>cin-let-7a-1	-5.51234
>ENSCING00000001425	>cin-let-7a-1	-10.3256
>ENSCING00000001425	>cin-mir-4111	-7.5425
>ENSCING00000001425	>cin-mir-4189	-5.05502
>ENSCING00000008915	>cin-mir-4135	-5.27404
>ENSCING00000008915	>cin-let-7a-1	-3.88234
>ENSCING00000008915	>cin-mir-4135	-3.22992
>ENSCING00000008915	>cin-mir-4135	-4.15749
>ENSCING00000008915	>cin-mir-4189	-3.93792
>ENSCING00000008915	>cin-let-7a-1	-5.06042
>ENSCING00000008915	>cin-mir-4111	-5.35457
>ENSCING00000008915	>cin-let-7a-1	-5.86594
>ENSCING00000008915	>cin-mir-4189	-3.09122
>ENSCING00000008915	>cin-mir-4189	-5.40996
>ENSCING00000008915	>cin-let-7a-1	-4.28563
>ENSCING00000008915	>cin-let-7a-1	-4.69662
>ENSCING00000008915	>cin-mir-4189	-8.19671
>ENSCING00000008915	>cin-mir-4111	-4.45657
>ENSCING00000008915	>cin-mir-4189	-3.42039
>ENSCING00000008915	>cin-mir-4111	-3.62952
>ENSCING00000007698	>cin-let-7a-1	-4.76512
>ENSCING00000007698	>cin-let-7a-1	-4.10211
>ENSCING00000007698	>cin-mir-4111	-3.00283
>ENSCING00000007698	>cin-mir-4135	-3.08033
>ENSCING00000007698	>cin-mir-4189	-6.18689
>ENSCING00000007698	>cin-let-7a-1	-4.23959
>ENSCING00000007698	>cin-let-7a-1	-6.1455
>ENSCING00000007698	>cin-mir-4189	-3.83469
>ENSCING00000001425	>cin-mir-4135	-4.01101
>ENSCING00000001425	>cin-mir-4189	-4.43783
>ENSCING00000001425	>cin-let-7a-1	-3.7041
>ENSCING00000008915	>cin-let-7a-1	-3.50463
>ENSCING00000008915	>cin-mir-4135	-5.69455
>ENSCING00000008915	>cin-let-7a-1	-4.51541
>ENSCING00000007698	>cin-let-7a-1	-9.50943
>ENSCING00000007698	>cin-mir-4189	-5.68752
>ENSCING00000007698	>cin-mir-4189	-3.21276
>ENSCING00000021320	>cin-mir-4129	-4.02515
>ENSCING00000001425	>cin-mir-4129	-3.49698
>ENSCING00000001425	>cin-mir-4129	-3.22922
>ENSCING00000008915	>cin-mir-4129	-3.31084
>ENSCING00000008915	>cin-mir-4129	-10.7598
>ENSCING00000008915	>cin-mir-4129	-5.54607
>ENSCING00000007698	>cin-mir-4129	-8.15364
>ENSCING00000021320	>cin-mir-4042	-5.23722
>ENSCING00000001425	>cin-mir-4042	-4.55967
>ENSCING00000001425	>cin-mir-4041	-3.18048
>ENSCING00000001425	>cin-mir-4209	-3.07545
>ENSCING00000001425	>cin-mir-4209	-3.59678
>ENSCING00000001425	>cin-mir-4209	-3.38446
>ENSCING00000001425	>cin-mir-4041	-5.12015
>ENSCING00000001425	>cin-mir-4042	-5.08358
>ENSCING00000001425	>cin-mir-4209	-5.48595
>ENSCING00000001425	>cin-mir-4041	-7.52267
>ENSCING00000001425	>cin-mir-4042	-5.6012
>ENSCING00000001425	>cin-mir-4209	-7.25229
>ENSCING00000001425	>cin-mir-4209	-7.90364
>ENSCING00000001425	>cin-mir-4209	-7.07498
>ENSCING00000001425	>cin-mir-4041	-4.10763
>ENSCING00000001425	>cin-mir-4041	-3.84639
>ENSCING00000001425	>cin-mir-4209	-3.21264
>ENSCING00000001425	>cin-mir-4209	-5.40727
>ENSCING00000008915	>cin-mir-4042	-3.04367
>ENSCING00000008915	>cin-mir-4041	-4.72462
>ENSCING00000008915	>cin-mir-4209	-4.8992
>ENSCING00000008915	>cin-mir-4209	-4.64678
>ENSCING00000008915	>cin-mir-4041	-5.39586
>ENSCING00000008915	>cin-mir-4209	-5.55881
>ENSCING00000008915	>cin-mir-4209	-3.10637
>ENSCING00000008915	>cin-mir-4042	-6.29565
>ENSCING00000008915	>cin-mir-4042	-3.0628
>ENSCING00000008915	>cin-mir-4041	-3.33822
>ENSCING00000008915	>cin-mir-4209	-3.06681
>ENSCING00000008915	>cin-mir-4209	-5.0929
>ENSCING00000008915	>cin-mir-4041	-4.77005
>ENSCING00000008915	>cin-mir-4209	-10.2586
>ENSCING00000008915	>cin-mir-4042	-6.62824
>ENSCING00000008915	>cin-mir-4042	-7.44728
>ENSCING00000008915	>cin-mir-4209	-3.10609
>ENSCING00000008915	>cin-mir-4209	-5.59525
>ENSCING00000008915	>cin-mir-4041	-5.78401
>ENSCING00000008915	>cin-mir-4042	-3.96856
>ENSCING00000007698	>cin-mir-4209	-6.16596
>ENSCING00000007698	>cin-mir-4042	-5.91584
>ENSCING00000007698	>cin-mir-4042	-10.2266
>ENSCING00000007698	>cin-mir-4042	-3.36791
>ENSCING00000007698	>cin-mir-4042	-3.5673
>ENSCING00000007698	>cin-mir-4042	-3.16958
>ENSCING00000007698	>cin-mir-4042	-3.54919
>ENSCING00000021320	>cin-mir-4209	-5.70696
>ENSCING00000001425	>cin-mir-4042	-5.43392
>ENSCING00000008915	>cin-mir-4042	-5.06367
>ENSCING00000007698	>cin-mir-4041	-5.02202
>ENSCING00000001425	>cin-mir-4041	-4.10517
>ENSCING00000001425	>cin-mir-4217	-5.59557
>ENSCING00000001425	>cin-mir-4217	-4.57553
>ENSCING00000001425	>cin-mir-4217	-3.46082
>ENSCING00000008915	>cin-mir-4217	-5.03079
>ENSCING00000008915	>cin-mir-4217	-5.38389
>ENSCING00000008915	>cin-mir-4217	-4.49727
>ENSCING00000008915	>cin-mir-4217	-4.57825
>ENSCING00000008915	>cin-mir-4217	-3.71874
>ENSCING00000008915	>cin-mir-4217	-3.76199
>ENSCING00000008915	>cin-mir-4217	-4.24802
>ENSCING00000008915	>cin-mir-4217	-3.29369
>ENSCING00000008915	>cin-mir-4217	-3.60559
>ENSCING00000008915	>cin-mir-4217	-3.94295
>ENSCING00000008915	>cin-mir-4217	-4.15086
>ENSCING00000008915	>cin-mir-4217	-5.29994
>ENSCING00000008915	>cin-mir-4217	-7.75417
>ENSCING00000008915	>cin-mir-4217	-3.75173
>ENSCING00000008915	>cin-mir-4217	-4.22649
>ENSCING00000007698	>cin-mir-4217	-5.34133
>ENSCING00000007698	>cin-mir-4217	-3.11411
>ENSCING00000007698	>cin-mir-4217	-3.17793
>ENSCING00000007698	>cin-mir-4217	-4.35529
>ENSCING00000007698	>cin-mir-4217	-4.37963
>ENSCING00000007698	>cin-mir-4187	-3.05579
>ENSCING00000008915	>cin-mir-4008c	-3.40187
>ENSCING00000007698	>cin-mir-4008a	-3.22182
>ENSCING00000021320	>cin-mir-1502d	-4.47795
>ENSCING00000001425	>cin-mir-1502d	-3.13396
>ENSCING00000001425	>cin-mir-1502d	-6.64017
>ENSCING00000008915	>cin-mir-1502d	-3.48679
>ENSCING00000008915	>cin-mir-1502d	-6.85806
>ENSCING00000008915	>cin-mir-1502b	-3.15645
>ENSCING00000007698	>cin-mir-1502d	-3.20721
>ENSCING00000007698	>cin-mir-1502d	-4.32634
>ENSCING00000008915	>cin-mir-4068	-8.0302
>ENSCING00000024145	>cin-mir-375	-3.05305
>ENSCING00000008915	>cin-mir-375	-5.17403
>ENSCING00000008915	>cin-mir-5606	-7.93559
>ENSCING00000007698	>cin-mir-5606	-7.46738
>ENSCING00000001425	>cin-mir-4214	-3.395
>ENSCING00000001425	>cin-mir-4123	-5.1396
>ENSCING00000001425	>cin-mir-4214	-3.63279
>ENSCING00000001425	>cin-mir-4123	-5.12573
>ENSCING00000001425	>cin-mir-4214	-5.68439
>ENSCING00000001425	>cin-mir-4123	-5.73691
>ENSCING00000008915	>cin-mir-4123	-6.07426
>ENSCING00000008915	>cin-mir-4214	-5.35694
>ENSCING00000007698	>cin-mir-4123	-3.20634
>ENSCING00000008915	>cin-mir-4214	-3.47493
>ENSCING00000008915	>cin-mir-4046	-3.59851
>ENSCING00000007698	>cin-mir-4046	-3.52838
>ENSCING00000024145	>cin-mir-181	-4.51254
>ENSCING00000024145	>cin-mir-4085	-3.02427
>ENSCING00000024145	>cin-mir-181	-3.35509
>ENSCING00000021320	>cin-mir-181	-8.44764
>ENSCING00000021320	>cin-mir-181	-4.85553
>ENSCING00000001425	>cin-mir-181	-4.24596
>ENSCING00000001425	>cin-mir-181	-4.6335
>ENSCING00000001425	>cin-mir-181	-5.24487
>ENSCING00000001425	>cin-mir-181	-4.57327
>ENSCING00000001425	>cin-mir-4085	-6.66634
>ENSCING00000001425	>cin-mir-4085	-3.86892
>ENSCING00000001425	>cin-mir-181	-5.10046
>ENSCING00000008915	>cin-mir-181	-5.07188
>ENSCING00000008915	>cin-mir-181	-6.68326
>ENSCING00000008915	>cin-mir-181	-4.14986
>ENSCING00000008915	>cin-mir-181	-4.07531
>ENSCING00000008915	>cin-mir-4085	-3.63076
>ENSCING00000008915	>cin-mir-181	-8.0208
>ENSCING00000008915	>cin-mir-181	-4.86104
>ENSCING00000008915	>cin-mir-181	-3.10791
>ENSCING00000008915	>cin-mir-181	-4.37673
>ENSCING00000007698	>cin-mir-181	-8.30466
>ENSCING00000007698	>cin-mir-4085	-3.58012
>ENSCING00000007698	>cin-mir-181	-4.61448
>ENSCING00000007698	>cin-mir-4085	-4.47177
>ENSCING00000007698	>cin-mir-181	-4.56429
>ENSCING00000007698	>cin-mir-4085	-6.82114
>ENSCING00000007698	>cin-mir-181	-3.27731
>ENSCING00000007698	>cin-mir-4085	-5.02845
>ENSCING00000007698	>cin-mir-4085	-4.02428
>ENSCING00000007698	>cin-mir-181	-3.40356
>ENSCING00000007698	>cin-mir-181	-4.72165
>ENSCING00000007698	>cin-mir-181	-4.61589
>ENSCING00000007698	>cin-mir-181	-6.66998
>ENSCING00000007698	>cin-mir-4085	-6.76354
>ENSCING00000001425	>cin-mir-181	-3.97549
>ENSCING00000008915	>cin-mir-181	-3.21389
>ENSCING00000008915	>cin-mir-181	-3.30682
>ENSCING00000008915	>cin-mir-181	-3.11116
>ENSCING00000007698	>cin-mir-4085	-6.46854
>ENSCING00000007698	>cin-mir-181	-4.17052
>ENSCING00000007698	>cin-mir-4085	-7.16285
>ENSCING00000007698	>cin-mir-181	-3.05327
>ENSCING00000007698	>cin-mir-181	-5.44795
>ENSCING00000007698	>cin-mir-4085	-5.05063
>ENSCING00000007698	>cin-mir-4085	-3.39804
>ENSCING00000007698	>cin-mir-181	-8.92524
>ENSCING00000001425	>cin-mir-4102	-3.19111
>ENSCING00000008915	>cin-mir-4102	-3.70902
>ENSCING00000008915	>cin-mir-4102	-4.21255
>ENSCING00000008915	>cin-mir-4102	-5.41517
>ENSCING00000008915	>cin-mir-4102	-3.96104
>ENSCING00000021320	>cin-mir-4094	-7.50076
>ENSCING00000021320	>cin-mir-4137	-3.90984
>ENSCING00000001425	>cin-mir-4094	-7.64932
>ENSCING00000001425	>cin-mir-4094	-4.6616
>ENSCING00000001425	>cin-mir-4137	-3.06024
>ENSCING00000001425	>cin-mir-4094	-5.65747
>ENSCING00000008915	>cin-mir-4094	-8.00269
>ENSCING00000008915	>cin-mir-4137	-5.1303
>ENSCING00000008915	>cin-mir-4094	-5.56653
>ENSCING00000008915	>cin-mir-4094	-6.35445
>ENSCING00000008915	>cin-mir-4137	-3.44264
>ENSCING00000008915	>cin-mir-4094	-5.0405
>ENSCING00000008915	>cin-mir-4094	-4.43076
>ENSCING00000008915	>cin-mir-4137	-3.21582
>ENSCING00000008915	>cin-mir-4094	-6.15301
>ENSCING00000008915	>cin-mir-4137	-3.27908
>ENSCING00000008915	>cin-mir-4094	-4.96097
>ENSCING00000008915	>cin-mir-4094	-4.1631
>ENSCING00000008915	>cin-mir-4094	-5.2703
>ENSCING00000007698	>cin-mir-4094	-5.15421
>ENSCING00000007698	>cin-mir-4094	-4.74465
>ENSCING00000007698	>cin-mir-4094	-3.88271
>ENSCING00000007698	>cin-mir-4137	-5.28391
>ENSCING00000007698	>cin-mir-4094	-4.29824
>ENSCING00000007698	>cin-mir-4137	-4.33482
>ENSCING00000007698	>cin-mir-4094	-5.55152
>ENSCING00000007698	>cin-mir-4094	-3.8506
>ENSCING00000024145	>cin-mir-4207	-10.2498
>ENSCING00000001425	>cin-mir-4001b-1	-5.72938
>ENSCING00000001425	>cin-mir-4207	-10.1732
>ENSCING00000001425	>cin-mir-4207	-7.98909
>ENSCING00000001425	>cin-mir-4207	-3.48337
>ENSCING00000001425	>cin-mir-4207	-6.48578
>ENSCING00000001425	>cin-mir-4207	-6.44327
>ENSCING00000001425	>cin-mir-4207	-5.01236
>ENSCING00000001425	>cin-mir-4207	-3.51131
>ENSCING00000001425	>cin-mir-4207	-3.61278
>ENSCING00000001425	>cin-mir-4001b-1	-3.51942
>ENSCING00000001425	>cin-mir-4207	-4.25063
>ENSCING00000001425	>cin-mir-4207	-4.27826
>ENSCING00000008915	>cin-mir-4001b-1	-4.24023
>ENSCING00000008915	>cin-mir-4207	-9.96642
>ENSCING00000008915	>cin-mir-4207	-7.16926
>ENSCING00000008915	>cin-mir-4207	-3.37416
>ENSCING00000008915	>cin-mir-4207	-4.4184
>ENSCING00000008915	>cin-mir-4026	-3.35589
>ENSCING00000008915	>cin-mir-4207	-6.66843
>ENSCING00000008915	>cin-mir-4207	-12.6102
>ENSCING00000008915	>cin-mir-4207	-12.5764
>ENSCING00000008915	>cin-mir-4207	-7.48568
>ENSCING00000008915	>cin-mir-4001b-1	-4.31101
>ENSCING00000008915	>cin-mir-4207	-4.44938
>ENSCING00000008915	>cin-mir-4207	-4.2288
>ENSCING00000007698	>cin-mir-4207	-4.38734
>ENSCING00000007698	>cin-mir-4207	-8.00355
>ENSCING00000007698	>cin-mir-4207	-5.19557
>ENSCING00000007698	>cin-mir-4207	-4.59922
>ENSCING00000007698	>cin-mir-4001b-1	-3.4974
>ENSCING00000007698	>cin-mir-4207	-6.32267
>ENSCING00000007698	>cin-mir-4207	-3.27687
>ENSCING00000007698	>cin-mir-4207	-3.20407
>ENSCING00000007698	>cin-mir-4207	-7.47239
>ENSCING00000007698	>cin-mir-4001b-1	-3.06236
>ENSCING00000007698	>cin-mir-4207	-5.90565
>ENSCING00000007698	>cin-mir-4207	-3.41682
>ENSCING00000021320	>cin-mir-4207	-3.4505
>ENSCING00000001425	>cin-mir-4207	-3.69996
>ENSCING00000001425	>cin-mir-4207	-5.62951
>ENSCING00000001425	>cin-mir-4207	-4.87301
>ENSCING00000001425	>cin-mir-4001b-1	-7.75286
>ENSCING00000008915	>cin-mir-4026	-4.39973
>ENSCING00000008915	>cin-mir-4207	-3.07196
>ENSCING00000007698	>cin-mir-4207	-5.92103
>ENSCING00000024145	>cin-mir-4061	-3.36314
>ENSCING00000021320	>cin-mir-4200	-4.18179
>ENSCING00000021320	>cin-mir-4061	-4.86245
>ENSCING00000021320	>cin-mir-4061	-4.35526
>ENSCING00000008915	>cin-mir-4208	-5.69117
>ENSCING00000008915	>cin-mir-4208	-3.31051
>ENSCING00000008915	>cin-mir-4006e	-5.44842
>ENSCING00000008915	>cin-mir-4006e	-3.69346
>ENSCING00000008915	>cin-mir-4208	-5.31027
>ENSCING00000008915	>cin-mir-4006e	-3.01498
>ENSCING00000008915	>cin-mir-4208	-4.54427
>ENSCING00000008915	>cin-mir-4208	-3.1533
>ENSCING00000008915	>cin-mir-4208	-4.34765
>ENSCING00000008915	>cin-mir-4200	-3.31214
>ENSCING00000008915	>cin-mir-4208	-6.91873
>ENSCING00000008915	>cin-mir-4061	-3.29301
>ENSCING00000007698	>cin-mir-4208	-3.02684
>ENSCING00000007698	>cin-mir-4006e	-3.955
>ENSCING00000007698	>cin-mir-4006e	-4.05184
>ENSCING00000007698	>cin-mir-4208	-4.48027
>ENSCING00000008915	>cin-mir-4208	-3.3319
>ENSCING00000021320	>cin-mir-4132	-3.79359
>ENSCING00000001425	>cin-mir-4036	-3.23438
>ENSCING00000008915	>cin-mir-4132	-3.74385
>ENSCING00000008915	>cin-mir-4132	-3.42249
>ENSCING00000008915	>cin-mir-4036	-3.0031
>ENSCING00000008915	>cin-mir-4132	-5.32357
>ENSCING00000001425	>cin-mir-4190	-3.21973
>ENSCING00000001425	>cin-mir-4193	-6.94715
>ENSCING00000001425	>cin-mir-4190	-3.64748
>ENSCING00000001425	>cin-mir-4193	-6.1313
>ENSCING00000001425	>cin-mir-4193	-3.2687
>ENSCING00000001425	>cin-mir-4193	-4.06317
>ENSCING00000008915	>cin-mir-4193	-5.31639
>ENSCING00000008915	>cin-mir-4193	-3.75729
>ENSCING00000008915	>cin-mir-4190	-3.99014
>ENSCING00000008915	>cin-mir-4193	-4.32675
>ENSCING00000007698	>cin-mir-4193	-4.6056
>ENSCING00000007698	>cin-mir-4193	-5.90488
>ENSCING00000007698	>cin-mir-4193	-4.51436
>ENSCING00000007698	>cin-mir-4190	-5.11742
>ENSCING00000007698	>cin-mir-4190	-3.04107
>ENSCING00000007698	>cin-mir-4193	-3.0573
>ENSCING00000007698	>cin-mir-4190	-3.73436
>ENSCING00000001425	>cin-mir-4193	-4.94014
>ENSCING00000001425	>cin-mir-4193	-3.42905
>ENSCING00000008915	>cin-mir-4190	-3.61675
>ENSCING00000008915	>cin-mir-4190	-5.16025
>ENSCING00000008915	>cin-mir-4193	-5.63205
>ENSCING00000007698	>cin-mir-4193	-3.75429
>ENSCING00000001425	>cin-mir-4172	-3.8969
>ENSCING00000001425	>cin-mir-4188	-3.17904
>ENSCING00000001425	>cin-mir-4188	-4.82473
>ENSCING00000001425	>cin-mir-4188	-5.18216
>ENSCING00000001425	>cin-mir-4206	-4.69146
>ENSCING00000001425	>cin-mir-4188	-7.96796
>ENSCING00000008915	>cin-mir-4188	-3.92233
>ENSCING00000008915	>cin-mir-4188	-3.51091
>ENSCING00000008915	>cin-mir-4188	-3.48923
>ENSCING00000007698	>cin-mir-4206	-3.58815
>ENSCING00000007698	>cin-mir-4188	-3.90397
>ENSCING00000007698	>cin-mir-4206	-3.56375
>ENSCING00000021320	>cin-mir-4213	-3.35486
>ENSCING00000001425	>cin-mir-4213	-5.68525
>ENSCING00000001425	>cin-mir-4213	-7.23411
>ENSCING00000001425	>cin-mir-7	-3.03709
>ENSCING00000001425	>cin-mir-4213	-8.65464
>ENSCING00000001425	>cin-mir-4213	-4.84384
>ENSCING00000001425	>cin-mir-4213	-3.13396
>ENSCING00000001425	>cin-mir-7	-3.92397
>ENSCING00000001425	>cin-mir-367	-5.96035
>ENSCING00000001425	>cin-mir-4213	-8.22114
>ENSCING00000001425	>cin-mir-4213	-9.25999
>ENSCING00000001425	>cin-mir-4213	-7.46129
>ENSCING00000001425	>cin-mir-4213	-6.00981
>ENSCING00000001425	>cin-mir-4213	-9.73409
>ENSCING00000001425	>cin-mir-4213	-10.9492
>ENSCING00000001425	>cin-mir-7	-3.99981
>ENSCING00000001425	>cin-mir-367	-6.68898
>ENSCING00000001425	>cin-mir-4213	-4.9012
>ENSCING00000001425	>cin-mir-4213	-3.81084
>ENSCING00000001425	>cin-mir-367	-7.81358
>ENSCING00000001425	>cin-mir-4213	-3.46464
>ENSCING00000001425	>cin-mir-367	-5.96172
>ENSCING00000001425	>cin-mir-4213	-10.9529
>ENSCING00000008915	>cin-mir-7	-3.74252
>ENSCING00000008915	>cin-mir-4213	-7.4737
>ENSCING00000008915	>cin-mir-4213	-4.00288
>ENSCING00000008915	>cin-mir-4213	-6.16757
>ENSCING00000008915	>cin-mir-367	-8.05414
>ENSCING00000008915	>cin-mir-4213	-6.29074
>ENSCING00000008915	>cin-mir-367	-4.54598
>ENSCING00000008915	>cin-mir-367	-4.66853
>ENSCING00000008915	>cin-mir-4213	-4.30517
>ENSCING00000008915	>cin-mir-4213	-3.8425
>ENSCING00000008915	>cin-mir-367	-3.42708
>ENSCING00000008915	>cin-mir-4213	-5.94835
>ENSCING00000008915	>cin-mir-4213	-5.95255
>ENSCING00000008915	>cin-mir-4213	-3.30206
>ENSCING00000008915	>cin-mir-367	-3.13398
>ENSCING00000008915	>cin-mir-367	-5.71484
>ENSCING00000008915	>cin-mir-4213	-6.839
>ENSCING00000008915	>cin-mir-4213	-5.65953
>ENSCING00000008915	>cin-mir-367	-3.50806
>ENSCING00000008915	>cin-mir-4213	-4.717
>ENSCING00000008915	>cin-mir-4213	-4.53364
>ENSCING00000008915	>cin-mir-4213	-4.51327
>ENSCING00000008915	>cin-mir-4213	-8.62684
>ENSCING00000008915	>cin-mir-4213	-5.61533
>ENSCING00000008915	>cin-mir-4213	-7.54721
>ENSCING00000008915	>cin-mir-4213	-7.27668
>ENSCING00000007698	>cin-mir-4213	-5.84751
>ENSCING00000007698	>cin-mir-4213	-3.72542
>ENSCING00000007698	>cin-mir-367	-3.04794
>ENSCING00000007698	>cin-mir-7	-3.01844
>ENSCING00000007698	>cin-mir-4213	-5.75467
>ENSCING00000007698	>cin-mir-367	-5.35361
>ENSCING00000007698	>cin-mir-4213	-3.25283
>ENSCING00000007698	>cin-mir-4213	-4.74031
>ENSCING00000007698	>cin-mir-4213	-4.9779
>ENSCING00000001425	>cin-mir-4213	-3.81655
>ENSCING00000001425	>cin-mir-4213	-3.49129
>ENSCING00000008915	>cin-mir-367	-4.81931
>ENSCING00000008915	>cin-mir-4213	-8.23975
>ENSCING00000008915	>cin-mir-4213	-5.47219
>ENSCING00000008915	>cin-mir-4213	-3.34032
>ENSCING00000008915	>cin-mir-4213	-5.59881
>ENSCING00000008915	>cin-mir-4213	-9.60328
>ENSCING00000007698	>cin-mir-367	-3.44375
>ENSCING00000007698	>cin-mir-4213	-3.09478
>ENSCING00000007698	>cin-mir-4213	-3.10633
>ENSCING00000007698	>cin-mir-367	-3.31554
>ENSCING00000021320	>cin-mir-4213	-4.00667
>ENSCING00000021320	>cin-mir-4213	-3.39318
>ENSCING00000008915	>cin-mir-367	-5.89308
>ENSCING00000008915	>cin-mir-4213	-9.96238
>ENSCING00000008915	>cin-mir-4213	-3.10757
>ENSCING00000007698	>cin-mir-4213	-3.84581
>ENSCING00000007698	>cin-mir-4213	-3.37992
>ENSCING00000021320	>cin-mir-4198	-4.20626
>ENSCING00000001425	>cin-mir-4198	-3.17307
>ENSCING00000001425	>cin-mir-4198	-5.29084
>ENSCING00000001425	>cin-mir-4198	-3.12031
>ENSCING00000001425	>cin-mir-4198	-7.11157
>ENSCING00000008915	>cin-mir-4198	-3.39106
>ENSCING00000008915	>cin-mir-4198	-3.43505
>ENSCING00000008915	>cin-mir-4198	-3.59575
>ENSCING00000008915	>cin-mir-124-1	-4.02984
>ENSCING00000008915	>cin-mir-4198	-3.99378
>ENSCING00000008915	>cin-mir-4198	-5.2235
>ENSCING00000008915	>cin-mir-4198	-4.76585
>ENSCING00000008915	>cin-mir-4198	-5.04385
>ENSCING00000008915	>cin-mir-4198	-6.03102
>ENSCING00000008915	>cin-mir-4198	-8.95366
>ENSCING00000008915	>cin-mir-4198	-8.33183
>ENSCING00000008915	>cin-mir-4198	-3.73083
>ENSCING00000007698	>cin-mir-4198	-3.78161
>ENSCING00000007698	>cin-mir-4198	-4.79713
>ENSCING00000007698	>cin-mir-4198	-7.12533
>ENSCING00000007698	>cin-mir-124-1	-3.68335
>ENSCING00000007698	>cin-mir-4198	-4.84601
>ENSCING00000007698	>cin-mir-4198	-3.64156
>ENSCING00000007698	>cin-mir-4198	-5.48453
>ENSCING00000021320	>cin-mir-4198	-4.37003
>ENSCING00000001425	>cin-mir-4198	-4.98068
>ENSCING00000008915	>cin-mir-4198	-5.85184
>ENSCING00000008915	>cin-mir-4198	-5.70409
>ENSCING00000008915	>cin-mir-4198	-3.24497
>ENSCING00000008915	>cin-mir-4198	-3.61363
>ENSCING00000008915	>cin-mir-4198	-8.10894
>ENSCING00000007698	>cin-mir-124-1	-4.27852
>ENSCING00000007698	>cin-mir-4198	-4.60596
>ENSCING00000007698	>cin-mir-4198	-5.15319
>ENSCING00000024145	>cin-mir-4005a	-4.23345
>ENSCING00000008915	>cin-mir-4005a	-3.94724
>ENSCING00000001425	>cin-mir-4000d	-3.50417
>ENSCING00000008915	>cin-mir-4000b-2	-7.20585
>ENSCING00000007698	>cin-mir-4000b-2	-3.03792
>ENSCING00000021320	>cin-mir-3598	-6.85304
>ENSCING00000001425	>cin-mir-3598	-3.42382
>ENSCING00000008915	>cin-mir-4045	-3.55832
>ENSCING00000008915	>cin-mir-4045	-7.28544
>ENSCING00000008915	>cin-mir-4045	-3.23493
>ENSCING00000008915	>cin-mir-4045	-9.60538
>ENSCING00000008915	>cin-mir-4032	-4.02791
>ENSCING00000008915	>cin-mir-4045	-7.33835
>ENSCING00000008915	>cin-mir-3598	-3.55224
>ENSCING00000008915	>cin-mir-3598	-3.15415
>ENSCING00000008915	>cin-mir-3598	-3.42551
>ENSCING00000007698	>cin-mir-3598	-3.12407
>ENSCING00000007698	>cin-mir-3598	-4.08824
>ENSCING00000007698	>cin-mir-3598	-5.20934
>ENSCING00000007698	>cin-mir-4045	-4.77551
>ENSCING00000007698	>cin-mir-4045	-4.51112
>ENSCING00000008915	>cin-mir-4045	-3.91839
>ENSCING00000024145	>cin-mir-4055	-3.60969
>ENSCING00000021320	>cin-mir-4055	-3.02003
>ENSCING00000001425	>cin-mir-4055	-5.39693
>ENSCING00000008915	>cin-mir-4055	-3.58214
>ENSCING00000008915	>cin-mir-4055	-3.88387
>ENSCING00000008915	>cin-mir-4055	-4.97722
>ENSCING00000008915	>cin-mir-4055	-4.81313
>ENSCING00000008915	>cin-mir-132-2	-4.70435
>ENSCING00000008915	>cin-mir-4055	-6.18032
>ENSCING00000008915	>cin-mir-132-2	-3.99055
>ENSCING00000007698	>cin-mir-4055	-3.17299
>ENSCING00000007698	>cin-mir-132-2	-5.24245
>ENSCING00000007698	>cin-mir-4055	-3.28203
>ENSCING00000007698	>cin-mir-4055	-3.02894
>ENSCING00000007698	>cin-mir-4055	-4.34807
>ENSCING00000021320	>cin-mir-4184	-5.17428
>ENSCING00000021320	>cin-mir-4138	-7.81056
>ENSCING00000021320	>cin-mir-4184	-4.62079
>ENSCING00000021320	>cin-mir-4192	-8.21128
>ENSCING00000021320	>cin-mir-4049	-3.56898
>ENSCING00000021320	>cin-mir-4184	-3.81185
>ENSCING00000021320	>cin-mir-4192	-5.30062
>ENSCING00000001425	>cin-mir-4138	-3.02035
>ENSCING00000001425	>cin-mir-4184	-3.87685
>ENSCING00000001425	>cin-mir-4192	-6.60621
>ENSCING00000001425	>cin-mir-4184	-7.81835
>ENSCING00000001425	>cin-mir-4138	-4.35281
>ENSCING00000001425	>cin-mir-4184	-4.03455
>ENSCING00000001425	>cin-mir-4192	-8.92117
>ENSCING00000001425	>cin-mir-4184	-7.96691
>ENSCING00000001425	>cin-mir-4192	-6.31713
>ENSCING00000001425	>cin-mir-4192	-3.19524
>ENSCING00000001425	>cin-mir-4138	-3.33323
>ENSCING00000001425	>cin-mir-4184	-3.38645
>ENSCING00000001425	>cin-mir-4184	-3.02421
>ENSCING00000008915	>cin-mir-4192	-5.80414
>ENSCING00000008915	>cin-mir-4049	-5.13538
>ENSCING00000008915	>cin-mir-4184	-6.25429
>ENSCING00000008915	>cin-mir-4192	-6.24966
>ENSCING00000008915	>cin-mir-4049	-6.08015
>ENSCING00000008915	>cin-mir-4184	-3.75986
>ENSCING00000008915	>cin-mir-4192	-3.68971
>ENSCING00000008915	>cin-mir-4138	-3.338
>ENSCING00000008915	>cin-mir-4192	-7.50168
>ENSCING00000008915	>cin-mir-4138	-5.06628
>ENSCING00000008915	>cin-mir-4184	-8.33019
>ENSCING00000008915	>cin-mir-4192	-6.35898
>ENSCING00000008915	>cin-mir-4049	-5.91842
>ENSCING00000008915	>cin-mir-4184	-4.26929
>ENSCING00000008915	>cin-mir-4192	-7.32753
>ENSCING00000008915	>cin-mir-4192	-3.62002
>ENSCING00000008915	>cin-mir-4192	-3.78427
>ENSCING00000008915	>cin-mir-4049	-5.21154
>ENSCING00000008915	>cin-mir-4192	-4.75991
>ENSCING00000008915	>cin-mir-4192	-7.98963
>ENSCING00000008915	>cin-mir-4184	-3.09013
>ENSCING00000008915	>cin-mir-4192	-4.06813
>ENSCING00000008915	>cin-mir-4192	-3.28518
>ENSCING00000008915	>cin-mir-4192	-3.59762
>ENSCING00000008915	>cin-mir-4049	-5.97303
>ENSCING00000008915	>cin-mir-4184	-3.91158
>ENSCING00000008915	>cin-mir-4192	-4.58463
>ENSCING00000008915	>cin-mir-4184	-5.36848
>ENSCING00000007698	>cin-mir-4138	-3.83708
>ENSCING00000007698	>cin-mir-4192	-6.78006
>ENSCING00000007698	>cin-mir-4184	-4.4097
>ENSCING00000019488	>cin-mir-4184	-3.72843
>ENSCING00000001425	>cin-mir-4192	-3.10475
>ENSCING00000001425	>cin-mir-4192	-3.11079
>ENSCING00000001425	>cin-mir-4138	-3.10566
>ENSCING00000001425	>cin-mir-4184	-7.56349
>ENSCING00000001425	>cin-mir-4192	-6.63286
>ENSCING00000001425	>cin-mir-4184	-5.28105
>ENSCING00000008915	>cin-mir-4184	-3.47365
>ENSCING00000008915	>cin-mir-4184	-5.28649
>ENSCING00000008915	>cin-mir-4184	-6.14471
>ENSCING00000008915	>cin-mir-4192	-5.372
>ENSCING00000008915	>cin-mir-4049	-3.8571
>ENSCING00000008915	>cin-mir-4184	-3.99951
>ENSCING00000008915	>cin-mir-4192	-4.66888
>ENSCING00000008915	>cin-mir-4192	-4.43604
>ENSCING00000008915	>cin-mir-4049	-7.01673
>ENSCING00000008915	>cin-mir-4138	-3.29305
>ENSCING00000008915	>cin-mir-4192	-9.10279
>ENSCING00000008915	>cin-mir-4049	-6.07711
>ENSCING00000008915	>cin-mir-4192	-4.26114
>ENSCING00000008915	>cin-mir-4184	-8.09481
>ENSCING00000008915	>cin-mir-4184	-3.92516
>ENSCING00000008915	>cin-mir-4184	-3.73335
>ENSCING00000008915	>cin-mir-4192	-8.2864
>ENSCING00000008915	>cin-mir-4184	-6.08279
>ENSCING00000008915	>cin-mir-4049	-5.58886
>ENSCING00000008915	>cin-mir-4138	-3.30544
>ENSCING00000008915	>cin-mir-4192	-3.8512
>ENSCING00000007698	>cin-mir-4192	-5.7838
>ENSCING00000008915	>cin-mir-4138	-4.30713
>ENSCING00000008915	>cin-mir-4192	-9.28248
>ENSCING00000008915	>cin-mir-4138	-4.39169
>ENSCING00000008915	>cin-mir-4192	-5.68929
>ENSCING00000024145	>cin-mir-33	-4.28054
>ENSCING00000021320	>cin-mir-33	-5.60648
>ENSCING00000021320	>cin-mir-33	-5.8863
>ENSCING00000001425	>cin-mir-33	-4.56795
>ENSCING00000001425	>cin-mir-33	-3.50126
>ENSCING00000001425	>cin-mir-33	-3.3718
>ENSCING00000001425	>cin-mir-33	-5.05692
>ENSCING00000001425	>cin-mir-4001a-1	-8.43584
>ENSCING00000001425	>cin-mir-4001a-1	-4.95946
>ENSCING00000001425	>cin-mir-4001a-1	-6.66007
>ENSCING00000008915	>cin-mir-33	-5.43021
>ENSCING00000008915	>cin-mir-4001a-1	-6.06548
>ENSCING00000008915	>cin-mir-4001a-1	-3.18835
>ENSCING00000008915	>cin-mir-33	-5.77856
>ENSCING00000008915	>cin-mir-4001a-1	-8.81122
>ENSCING00000007698	>cin-mir-4001a-1	-3.07437
>ENSCING00000007698	>cin-mir-4001a-1	-3.85613
>ENSCING00000007698	>cin-mir-33	-5.30577
>ENSCING00000007698	>cin-mir-33	-5.24209
>ENSCING00000007698	>cin-mir-4001a-1	-3.13959
>ENSCING00000007698	>cin-mir-33	-4.12825
>ENSCING00000007698	>cin-mir-33	-3.38312
>ENSCING00000021320	>cin-mir-33	-5.85097
>ENSCING00000021320	>cin-mir-4001a-1	-3.16365
>ENSCING00000001425	>cin-mir-33	-3.41476
>ENSCING00000001425	>cin-mir-4001a-1	-4.15579
>ENSCING00000001425	>cin-mir-4001a-1	-3.09759
>ENSCING00000008915	>cin-mir-4001a-1	-8.05189
>ENSCING00000008915	>cin-mir-4001a-1	-4.52569
>ENSCING00000007698	>cin-mir-33	-3.68724
>ENSCING00000007698	>cin-mir-4001a-1	-3.49281
>ENSCING00000007698	>cin-mir-4001a-1	-5.21975
>ENSCING00000024145	>cin-mir-4140	-3.51709
>ENSCING00000021320	>cin-mir-4070	-6.98898
>ENSCING00000001425	>cin-mir-4008b	-4.51352
>ENSCING00000001425	>cin-mir-4008b	-3.13912
>ENSCING00000001425	>cin-mir-4070	-4.3835
>ENSCING00000001425	>cin-mir-4008b	-3.08261
>ENSCING00000001425	>cin-mir-4140	-8.08549
>ENSCING00000001425	>cin-mir-4070	-3.75979
>ENSCING00000001425	>cin-mir-4008b	-3.26575
>ENSCING00000001425	>cin-mir-4008b	-4.44439
>ENSCING00000001425	>cin-mir-4070	-5.41036
>ENSCING00000008915	>cin-mir-4140	-3.33743
>ENSCING00000008915	>cin-mir-4070	-3.0465
>ENSCING00000008915	>cin-mir-4008b	-7.11839
>ENSCING00000008915	>cin-mir-4070	-6.30267
>ENSCING00000008915	>cin-mir-4070	-4.34863
>ENSCING00000008915	>cin-mir-4140	-3.8884
>ENSCING00000008915	>cin-mir-4070	-3.21501
>ENSCING00000008915	>cin-mir-4070	-3.77641
>ENSCING00000008915	>cin-mir-4140	-5.05464
>ENSCING00000008915	>cin-mir-4140	-7.15562
>ENSCING00000008915	>cin-mir-4008b	-3.71505
>ENSCING00000008915	>cin-mir-4070	-3.98071
>ENSCING00000008915	>cin-mir-4140	-4.20796
>ENSCING00000008915	>cin-mir-4070	-4.12867
>ENSCING00000008915	>cin-mir-4070	-3.68912
>ENSCING00000008915	>cin-mir-4140	-3.49044
[truncated: 11,815 more rows]

## Sheet: sheet4-prediction filtered NGS
transcript id	gene target name	mirna id	energy filter
>ENSCING00000007306	Cand-1	>cin-let-7c	-12.1455
>ENSCING00000007306	Cand-1	>cin-miR-141-3p	-12.1186
>ENSCING00000007306	Cand-1	>cin-miR-4019-5p	-15.5471
>ENSCING00000007306	Cand-1	>cin-miR-4019-5p	-13.3298
>ENSCING00000007306	Cand-1	>cin-miR-4056-3p	-13.1368
>ENSCING00000007306	Cand-1	>cin-miR-4084-5p	-12.8869
>ENSCING00000007306	Cand-1	>cin-miR-4089-5p	-12.8826
>ENSCING00000007306	Cand-1	>cin-miR-4109-5p	-12.0447
>ENSCING00000007306	Cand-1	>cin-miR-4164-3p	-16.265
>ENSCING00000007306	Cand-1	>cin-miR-4164-3p	-12.1548
>ENSCING00000007306	Cand-1	>cin-miR-5596b-3p	-14.8123
>ENSCING00000007306	Cand-1	>cin-miR-5596b-3p	-14.7136
>ENSCING00000007306	Cand-1	>cin-miR-5596b-3p	-13.2917
>ENSCING00000007306	Cand-1	>cin-miR-5596b-3p	-12.6398
>ENSCING00000007306	Cand-1	>cin-miR-5605-3p	-13.198
>ENSCING00000007306	Cand-1	>cin-miR-5605-3p	-13.11
>ENSCING00000007306	Cand-1	>cin-miR-5605-3p	-12.8948
>ENSCING00000007306	Cand-1	>cin-miR-5605-3p	-12.0774
>ENSCING00000007306	Cand-1	>cin-miR-5609-3p	-13.7806
>ENSCING00000007306	Cand-1	>cin-miR-92c-5p	-12.0141
>ENSCING00000009475	Cop9-S1	>cin-miR-4186-5p	-12.2592
>ENSCING00000009475	Cop9-S1	>cin-miR-5596b-3p	-12.6729
>ENSCING00000008702	Cop9-S2	>cin-miR-5599-3p	-15.325
>ENSCING00000008702	Cop9-S2	>cin-miR-5600-5p	-12.8709
>ENSCING00000002866	Cop9-S4	>cin-miR-4011a-5p	-12.7295
>ENSCING00000002866	Cop9-S4	>cin-miR-4075-5p	-12.2818
>ENSCING00000002866	Cop9-S4	>cin-miR-4083-5p	-13.8516
>ENSCING00000002866	Cop9-S4	>cin-miR-5596b-3p	-14.6489
>ENSCING00000006436	Cop9-S5	>cin-miR-4019-5p	-12.5711
>ENSCING00000006436	Cop9-S5	>cin-miR-4094-5p	-17.9488
>ENSCING00000006436	Cop9-S5	>cin-miR-5609-5p	-13.863
>ENSCING00000000624	Cop9-S6	>cin-miR-4053-5p	-12.2971
>ENSCING00000000624	Cop9-S6	>cin-miR-5596b-3p	-14.7708
>ENSCING00000000624	Cop9-S6	>cin-miR-5596b-3p	-13.052
>ENSCING00000000624	Cop9-S6	>cin-miR-92a-3p	-15.5011
>ENSCING00000021617	Cop9-S7A	>cin-miR-4075-5p	-17.1128
>ENSCING00000021617	Cop9-S7A	>cin-miR-4083-3p	-13.1153
>ENSCING00000021617	Cop9-S7A	>cin-miR-4085-3p	-12.6602
>ENSCING00000021617	Cop9-S7A	>cin-miR-5596b-3p	-13.0538
>ENSCING00000021617	Cop9-S7A	>cin-miR-92c-3p	-12.2871
>ENSCING00000011567	Cop9-S8	>cin-miR-4197-5p	-14.7614
>ENSCING00000006501	Cul-1	>cin-miR-4081-5p	-14.4136
>ENSCING00000006501	Cul-1	>cin-miR-4081-5p	-14.2926
>ENSCING00000006501	Cul-1	>cin-miR-4083-5p	-13.419
>ENSCING00000006501	Cul-1	>cin-miR-4144-3p	-12.2191
>ENSCING00000006501	Cul-1	>cin-miR-4183-5p	-13.9167
>ENSCING00000006501	Cul-1	>cin-miR-4183-5p	-12.7306
>ENSCING00000006501	Cul-1	>cin-miR-4187-5p	-12.1759
>ENSCING00000006501	Cul-1	>cin-miR-5596b-3p	-22.431
>ENSCING00000006501	Cul-1	>cin-miR-5596b-3p	-12.2049
>ENSCING00000006501	Cul-1	>cin-miR-5598-3p	-13.1046
>ENSCING00000006501	Cul-1	>cin-miR-5605-3p	-19.8683
>ENSCING00000002219	Cul-2	>cin-let-7b-3p	-13.3171
>ENSCING00000002219	Cul-2	>cin-miR-4011a-5p	-13.6585
>ENSCING00000002219	Cul-2	>cin-miR-4053-5p	-12.1983
>ENSCING00000002219	Cul-2	>cin-miR-4183-5p	-18.0944
>ENSCING00000002219	Cul-2	>cin-miR-5596b-3p	-18.8352
>ENSCING00000002219	Cul-2	>cin-miR-5596b-3p	-14.0691
>ENSCING00000002219	Cul-2	>cin-miR-5600-3p	-13.9184
>ENSCING00000002219	Cul-2	>cin-miR-5605-3p	-12.7657
>ENSCING00000002219	Cul-2	>cin-miR-5605-3p	-12.6009
>ENSCING00000002955	Cul-3	>cin-let-7a-1-3p	-15.2129
>ENSCING00000002955	Cul-3	>cin-miR-4189-5p	-12.0612
>ENSCING00000002955	Cul-3	>cin-miR-5596b-3p	-13.4309
>ENSCING00000002955	Cul-3	>cin-miR-5605-3p	-12.7682
>ENSCING00000002955	Cul-3	>cin-miR-92a-5p	-12.7863
>ENSCING00000001234	Cul-4A	>cin-miR-4019-5p	-15.2549
>ENSCING00000001234	Cul-4A	>cin-miR-4065-5p	-12.6565
>ENSCING00000001234	Cul-4A	>cin-miR-4075-5p	-15.2148
>ENSCING00000001234	Cul-4A	>cin-miR-4082-3p	-18.1234
>ENSCING00000001234	Cul-4A	>cin-miR-5611-5p	-13.7935
>ENSCING00000002308	Ef1-ɣ-A	>cin-miR-4056-3p	-12.153
>ENSCING00000002308	Ef1-ɣ-A	>cin-miR-4075-5p	-13.8277
>ENSCING00000002308	Ef1-ɣ-A	>cin-miR-4083-5p	-15.7286
>ENSCING00000012434	Ef1-β-A	>cin-miR-4019-5p	-14.8823
>ENSCING00000012434	Ef1-β-A	>cin-miR-4187-5p	-16.715
>ENSCING00000019895	Fbxl	>cin-miR-126-5p	-12.9071
>ENSCING00000019895	Fbxl	>cin-miR-4011b-5p	-14.4286
>ENSCING00000019895	Fbxl	>cin-miR-5596b-3p	-15.4032
>ENSCING00000019895	Fbxl	>cin-miR-5596b-3p	-12.414
>ENSCING00000019895	Fbxl	>cin-miR-5605-3p	-16.6404
>ENSCING00000008364	Got1	>cin-miR-4024-5p	-12.4699
>ENSCING00000008364	Got1	>cin-miR-5596b-3p	-12.3143
>ENSCING00000008364	Got1	>cin-miR-5605-3p	-16.6453
>ENSCING00000003669	Got2	>cin-miR-4019-5p	-12.6305
>ENSCING00000003669	Got2	>cin-miR-4065-5p	-12.006
>ENSCING00000003669	Got2	>cin-miR-4144-5p	-12.6871
>ENSCING00000003669	Got2	>cin-miR-5596b-3p	-12.066
>ENSCING00000003669	Got2	>cin-miR-5605-3p	-13.212
>ENSCING00000003669	Got2	>cin-miR-5609-5p	-12.8411
>ENSCING00000015215	Hpd	>cin-miR-4011a-5p	-18.6982
>ENSCING00000015215	Hpd	>cin-miR-4011a-5p	-16.2112
>ENSCING00000015215	Hpd	>cin-miR-4183-3p	-13.6508
>ENSCING00000015215	Hpd	>cin-miR-4187-5p	-13.1036
>ENSCING00000015215	Hpd	>cin-miR-5596b-3p	-15.6089
>ENSCING00000015215	Hpd	>cin-miR-5596b-3p	-12.8667
>ENSCING00000015215	Hpd	>cin-miR-5605-3p	-15.355
>ENSCING00000005686	Hsp70	>cin-let-7a-1-3p	-12.3248
>ENSCING00000005686	Hsp70	>cin-miR-4056-3p	-12.5925
>ENSCING00000005686	Hsp70	>cin-miR-4056-3p	-12.5468
>ENSCING00000005686	Hsp70	>cin-miR-4098-5p	-12.6047
>ENSCING00000005686	Hsp70	>cin-miR-4183-3p	-12.0614
>ENSCING00000009525	If-5-like	>cin-let-7b-3p	-14.0651
>ENSCING00000009525	If-5-like	>cin-miR-4069-5p	-12.9127
>ENSCING00000009525	If-5-like	>cin-miR-4075-5p	-12.1883
>ENSCING00000009525	If-5-like	>cin-miR-4082-3p	-13.1403
>ENSCING00000009525	If-5-like	>cin-miR-4082-3p	-12.8042
>ENSCING00000009525	If-5-like	>cin-miR-4163-5p	-12.4693
>ENSCINT00000036420.1_395	mif1	>cin-miR-4094-5p	-16.4965
>ENSCINT00000036420.1_322	mif1	>cin-miR-5596b-3p	-19.1774
>ENSCING00000021423	Mif2	>cin-miR-4034-3p	-16.1193
>ENSCING00000006933	NfkB	>cin-miR-141-3p	-13.9673
>ENSCING00000006933	NfkB	>cin-miR-4053-5p	-15.2808
>ENSCING00000006933	NfkB	>cin-miR-4056-3p	-17.4127
>ENSCING00000006933	NfkB	>cin-miR-4056-3p	-13.0188
>ENSCING00000006933	NfkB	>cin-miR-4065-3p	-13.0341
>ENSCING00000006933	NfkB	>cin-miR-4075-5p	-12.4055
>ENSCING00000006933	NfkB	>cin-miR-4082-3p	-12.2447
>ENSCING00000006933	NfkB	>cin-miR-4183-5p	-14.7223
>ENSCING00000006933	NfkB	>cin-miR-4187-5p	-12.5392
>ENSCING00000006933	NfkB	>cin-miR-4200-5p	-12.0875
>ENSCING00000006933	NfkB	>cin-miR-5596b-3p	-18.163
>ENSCING00000006933	NfkB	>cin-miR-5596b-3p	-17.2847
>ENSCING00000006933	NfkB	>cin-miR-5596b-3p	-16.264
>ENSCING00000006933	NfkB	>cin-miR-5596b-3p	-15.4242
>ENSCING00000006933	NfkB	>cin-miR-5596b-3p	-12.1471
>ENSCING00000006933	NfkB	>cin-miR-5598-3p	-15.3332
>ENSCING00000006933	NfkB	>cin-miR-5598-3p	-14.3581
>ENSCING00000006933	NfkB	>cin-miR-5605-3p	-14.5773
>ENSCING00000006933	NfkB	>cin-miR-5605-3p	-14.2043
>ENSCING00000022721	Rbx-1	>cin-let-7a-5p	-12.7578
>ENSCING00000022721	Rbx-1	>cin-miR-4034-5p	-12.1326
>ENSCING00000022721	Rbx-1	>cin-miR-92c-5p	-13.0408
>ENSCING00000001372	Rbx-2	>cin-miR-4019-3p	-13.0801

## Sheet: sheet5-protein domains
Cr prot. name	Cr prot ID	Hs prot ID	prot. seq. homology	e-value	protein domain
cul1	F6PW28	Q13616	72.9%	0	CULLIN-DOMAIN
cul2	F6Z726	Q13617	46.7%	0	CULLIN-DOMAIN
cul3	F6R472	Q13618	71.2%	0	CULLIN-DOMAIN
cul4A	F6SBC7	Q13619	62.7%	0	CULLIN-DOMAIN
csn1	F7AEY7	Q13098	59.3%	0	PCI-DOMAIN
csn2	F6WYI9	P61201	80.9%	0	PCI-DOMAIN
csn3	F7BLS5	Q9UNS2	22.2%	1e-13	PCI-DOMAIN
csn4	F6TMN3	Q9BT78	68.5%	0	PCI-DOMAIN
csn5	F6QLM7	Q92905	80.2%	0	MPN- DOMAIN
csn6	F6RRF2	Q7L5N1	58.2%	9.6e-126	MPN- DOMAIN
csn7a	F6Z0V4	Q9UBW8	45.8%	2.7e-75	PCI-DOMAIN
csn8	F6TBA1	Q99627	35.4%	2.4e-30	PCI-DOMAIN
Rbx-1	H2XNZ7	P62877	92.2%	1.5E-72	RING-TYPE DOMAIN
Rbx-2	F6SAA4	Q9UBF6	82.6%	5.8E-59	RING-TYPE DOMAIN
Cand-1	F6Z3T2	Q86VP6	56.3%	0	HEAT REPEAT
Fbxl	H2XKE5	Q96CD0	24.6%	1.2e-29	F-BOX DOMAIN

## Sheet: sheeet6-string nodes
#node1	node2	node1_string_id	node2_string_id	neighborhood_on_chromosome	gene_fusion	phylogenetic_cooccurrence	homology	coexpression	experimentally_determined_interaction	database_annotated	automated_textmining	combined_score
Ci-MAPKK1/2	Raf1	7719.NP_001071954.1	7719.NP_001071805.1	0	0	0	0.573	0.107	0.985	0.928	0.884	0.999
Ci-MAPKK1/2	erk1/2	7719.NP_001071954.1	7719.XP_009861290.1	0	0	0.361	0.609	0.075	0.984	0.947	0.884	0.999
Cullin-1-like	ikk-epsilon	7719.XP_002123492.1	7719.NP_001071740.1	0	0	0	0	0.052	0.094	0.283	0.183	0.429
Cullin-1-like	nfkbp105	7719.XP_002123492.1	7719.NP_001071772.1	0	0	0	0	0.084	0.179	0.574	0.072	0.662
Cullin-1-like	LOC100183592	7719.XP_002123492.1	7719.XP_002119178.1	0	0	0	0	0.054	0.552	0.271	0.844	0.945
Cullin-1-like	LOC100183130	7719.XP_002123492.1	7719.XP_002127386.1	0	0	0	0.809	0.053	0.061	0.311	0.883	0.445
Cullin-1-like	LOC113474404	7719.XP_002123492.1	7719.XP_002127327.1	0	0	0	0	0.052	0.322	0.270	0.369	0.664
Cullin-1-like	LOC100182035	7719.XP_002123492.1	7719.XP_002126361.1	0	0	0	0	0.042	0.322	0.268	0.475	0.716
Cullin-1-like	LOC100177051	7719.XP_002123492.1	7719.XP_002127965.1	0	0	0	0	0.216	0.702	0.264	0.375	0.878
Cullin-1-like	LOC100176942	7719.XP_002123492.1	7719.XP_009857898.1	0	0	0	0	0.092	0.873	0.270	0.391	0.941
Cullin-1-like	LOC100181702	7719.XP_002123492.1	7719.XP_002127625.1	0	0	0	0	0.051	0.559	0.412	0.882	0.967
Cullin-1-like	XP_002129245.1	7719.XP_002123492.1	7719.XP_002129245.1	0	0	0	0	0.118	0.872	0.264	0.882	0.988
Cullin-1-like	LOC100182516	7719.XP_002123492.1	7719.XP_002131023.1	0	0	0	0	0.051	0.994	0.712	0.908	0.999
Cullin-1-like	XP_002130720.2	7719.XP_002123492.1	7719.XP_002130720.2	0	0	0	0	0.192	0.992	0.771	0.907	0.999
Cullin-1-like	LOC100177208	7719.XP_002123492.1	7719.XP_002124418.1	0	0	0	0	0	0.994	0.771	0.907	0.999
If5-1	RPS13	7719.NP_001071932.1	7719.NP_001027678.1	0	0	0	0	0.308	0.551	0.575	0.149	0.872
If5-1	XP_002129245.1	7719.NP_001071932.1	7719.XP_002129245.1	0	0	0	0	0.118	0.322	0.229	0.048	0.502
If5-1	XP_002131081.1	7719.NP_001071932.1	7719.XP_002131081.1	0	0	0	0	0.201	0	0	0.858	0.881
If5-1	XP_002124984.1	7719.NP_001071932.1	7719.XP_002124984.1	0	0	0.205	0	0.597	0.978	0.946	0.884	0.999
LOC100175627	XP_002131081.1	7719.XP_002120737.1	7719.XP_002131081.1	0	0	0	0	0.403	0	0	0.041	0.403
LOC100175627	XP_002129245.1	7719.XP_002120737.1	7719.XP_002129245.1	0	0	0	0	0.052	0.286	0	0.298	0.483
LOC100175627	LOC100183461	7719.XP_002120737.1	7719.XP_002120886.1	0	0	0.440	0.923	0	0	0.800	0	0.806
LOC100175627	LOC100179315	7719.XP_002120737.1	7719.XP_002126101.1	0	0	0	0	0.052	0	0.900	0.066	0.903
LOC100175627	LOC100184965	7719.XP_002120737.1	7719.XP_002129160.1	0	0	0	0	0	0	0.900	0.081	0.904
LOC100175627	LOC100185199	7719.XP_002120737.1	7719.XP_009862491.1	0	0	0	0	0.050	0	0.900	0.076	0.904
LOC100175879	LOC100183592	7719.XP_009859220.1	7719.XP_002119178.1	0	0	0	0	0.083	0.561	0.646	0.804	0.968
LOC100175879	LOC100177208	7719.XP_009859220.1	7719.XP_002124418.1	0	0	0	0	0.043	0.283	0.343	0.829	0.912
LOC100175879	LOC100182035	7719.XP_009859220.1	7719.XP_002126361.1	0	0	0	0	0.044	0.567	0.574	0.591	0.918
LOC100175879	LOC113474404	7719.XP_009859220.1	7719.XP_002127327.1	0	0	0	0	0.046	0.558	0.573	0.540	0.906
LOC100175879	LOC100181702	7719.XP_009859220.1	7719.XP_002127625.1	0	0	0	0	0.051	0.570	0.446	0.664	0.913
LOC100175879	LOC100177051	7719.XP_009859220.1	7719.XP_002127965.1	0	0	0	0	0.193	0.558	0.646	0.596	0.942
LOC100175879	XP_002129245.1	7719.XP_009859220.1	7719.XP_002129245.1	0	0	0	0	0.043	0.565	0.586	0.852	0.971
LOC100175879	XP_002130720.2	7719.XP_009859220.1	7719.XP_002130720.2	0	0	0	0	0.103	0.595	0.646	0.841	0.976
LOC100175879	LOC100182516	7719.XP_009859220.1	7719.XP_002131023.1	0	0	0	0	0.051	0.790	0.662	0.884	0.991
LOC100175879	LOC100176942	7719.XP_009859220.1	7719.XP_009857898.1	0	0	0	0	0.055	0.558	0.574	0.679	0.935
LOC100176941	RPS13	7719.XP_002122818.1	7719.NP_001027678.1	0	0	0	0	0.764	0.777	0	0.082	0.947
LOC100176941	hsp70	7719.XP_002122818.1	7719.NP_001029006.1	0	0	0	0	0.192	0.063	0	0.297	0.421
LOC100176941	XP_002119182.3	7719.XP_002122818.1	7719.XP_002119182.3	0	0	0	0.930	0.535	0.970	0.740	0.883	0.996
LOC100176941	XP_002131081.1	7719.XP_002122818.1	7719.XP_002131081.1	0	0	0	0	0.815	0.994	0.784	0.896	0.999
LOC100176942	LOC100183592	7719.XP_009857898.1	7719.XP_002119178.1	0	0	0	0	0.193	0.994	0.742	0.861	0.999
LOC100176942	Cullin-1-like	7719.XP_009857898.1	7719.XP_002123492.1	0	0	0	0	0.092	0.873	0.270	0.391	0.941
LOC100176942	LOC100182035	7719.XP_009857898.1	7719.XP_002126361.1	0	0	0	0	0.055	0.994	0.742	0.855	0.999
LOC100176942	LOC113474404	7719.XP_009857898.1	7719.XP_002127327.1	0	0	0	0	0.538	0.994	0.594	0.854	0.999
LOC100176942	LOC100183130	7719.XP_009857898.1	7719.XP_002127386.1	0	0	0	0	0.110	0.568	0.270	0.146	0.728
LOC100176942	LOC100181702	7719.XP_009857898.1	7719.XP_002127625.1	0	0	0	0	0.052	0.562	0.439	0.074	0.755
LOC100176942	LOC100177051	7719.XP_009857898.1	7719.XP_002127965.1	0	0	0	0	0.258	0.994	0.742	0.882	0.999
LOC100176942	XP_002129245.1	7719.XP_009857898.1	7719.XP_002129245.1	0	0	0	0	0.211	0.994	0.713	0.851	0.999
LOC100176942	LOC100182516	7719.XP_009857898.1	7719.XP_002131023.1	0	0	0	0	0.052	0.967	0.556	0.107	0.985
LOC100176942	LOC100175879	7719.XP_009857898.1	7719.XP_009859220.1	0	0	0	0	0.055	0.558	0.574	0.679	0.935
LOC100177051	LOC100183592	7719.XP_002127965.1	7719.XP_002119178.1	0	0	0	0	0.198	0.994	0.771	0.851	0.999
LOC100177051	Cullin-1-like	7719.XP_002127965.1	7719.XP_002123492.1	0	0	0	0	0.216	0.702	0.264	0.375	0.878
LOC100177051	LOC100182035	7719.XP_002127965.1	7719.XP_002126361.1	0	0	0	0	0.103	0.994	0.771	0.846	0.999
LOC100177051	LOC113474404	7719.XP_002127965.1	7719.XP_002127327.1	0	0	0	0	0.091	0.993	0.747	0.816	0.999
LOC100177051	LOC100183130	7719.XP_002127965.1	7719.XP_002127386.1	0	0	0	0	0.184	0.975	0.247	0.148	0.985
LOC100177051	LOC100181702	7719.XP_002127965.1	7719.XP_002127625.1	0	0	0	0	0.052	0.336	0.441	0.172	0.669
LOC100177051	LOC100182516	7719.XP_002127965.1	7719.XP_002131023.1	0	0	0	0	0.054	0.561	0.572	0.395	0.878
LOC100177051	LOC100175879	7719.XP_002127965.1	7719.XP_009859220.1	0	0	0	0	0.193	0.558	0.646	0.596	0.942
LOC100177051	XP_002129245.1	7719.XP_002127965.1	7719.XP_002129245.1	0	0	0	0	0.522	0.992	0.752	0.852	0.999
LOC100177051	LOC100176942	7719.XP_002127965.1	7719.XP_009857898.1	0	0	0	0	0.258	0.994	0.742	0.882	0.999
LOC100177208	Cullin-1-like	7719.XP_002124418.1	7719.XP_002123492.1	0	0	0	0	0	0.994	0.771	0.907	0.999
LOC100177208	XP_002129245.1	7719.XP_002124418.1	7719.XP_002129245.1	0	0	0	0	0	0.128	0.257	0.497	0.645
LOC100177208	XP_002130720.2	7719.XP_002124418.1	7719.XP_002130720.2	0	0	0	0	0.051	0	0.397	0.508	0.693
LOC100177208	LOC100183130	7719.XP_002124418.1	7719.XP_002127386.1	0	0	0	0	0	0.283	0.343	0.680	0.836
LOC100177208	LOC100181702	7719.XP_002124418.1	7719.XP_002127625.1	0	0	0	0	0.052	0.552	0.438	0.531	0.873
LOC100177208	LOC100175879	7719.XP_002124418.1	7719.XP_009859220.1	0	0	0	0	0.043	0.283	0.343	0.829	0.912
LOC100177208	LOC100182516	7719.XP_002124418.1	7719.XP_002131023.1	0	0	0	0	0.051	0.975	0.696	0.881	0.999
LOC100179315	LOC100175627	7719.XP_002126101.1	7719.XP_002120737.1	0	0	0	0	0.052	0	0.900	0.066	0.903
LOC100179315	LOC100183461	7719.XP_002126101.1	7719.XP_002120886.1	0	0	0	0	0.052	0	0.900	0.066	0.903
LOC100179315	XP_002131081.1	7719.XP_002126101.1	7719.XP_002131081.1	0	0	0	0	0.116	0	0	0.538	0.574
LOC100179315	LOC100184965	7719.XP_002126101.1	7719.XP_002129160.1	0	0	0.449	0.919	0.204	0.188	0.800	0.867	0.873
LOC100179315	LOC100185199	7719.XP_002126101.1	7719.XP_009862491.1	0.105	0	0	0	0	0	0.926	0.141	0.938
LOC100181702	LOC100183592	7719.XP_002127625.1	7719.XP_002119178.1	0	0	0	0	0.053	0.551	0.441	0.525	0.871
LOC100181702	Cullin-1-like	7719.XP_002127625.1	7719.XP_002123492.1	0	0	0	0	0.051	0.559	0.412	0.882	0.967
LOC100181702	LOC100177208	7719.XP_002127625.1	7719.XP_002124418.1	0	0	0	0	0.052	0.552	0.438	0.531	0.873
LOC100181702	LOC100182035	7719.XP_002127625.1	7719.XP_002126361.1	0	0	0	0	0.052	0.324	0.428	0.524	0.802
LOC100181702	LOC113474404	7719.XP_002127625.1	7719.XP_002127327.1	0	0	0	0	0.056	0.321	0.436	0.174	0.661
LOC100181702	LOC100183130	7719.XP_002127625.1	7719.XP_002127386.1	0	0	0	0	0.051	0.566	0.537	0.882	0.974
LOC100181702	LOC100182516	7719.XP_002127625.1	7719.XP_002131023.1	0	0	0	0.916	0.155	0.305	0.282	0.883	0.575
LOC100181702	LOC100177051	7719.XP_002127625.1	7719.XP_002127965.1	0	0	0	0	0.052	0.336	0.441	0.172	0.669
LOC100181702	LOC100176942	7719.XP_002127625.1	7719.XP_009857898.1	0	0	0	0	0.052	0.562	0.439	0.074	0.755
LOC100181702	XP_002129245.1	7719.XP_002127625.1	7719.XP_002129245.1	0	0	0	0	0.084	0.551	0.439	0.625	0.901
LOC100181702	XP_002130720.2	7719.XP_002127625.1	7719.XP_002130720.2	0	0	0	0	0	0.405	0.500	0.706	0.904
LOC100181702	LOC100175879	7719.XP_002127625.1	7719.XP_009859220.1	0	0	0	0	0.051	0.570	0.446	0.664	0.913
LOC100182035	LOC100183592	7719.XP_002126361.1	7719.XP_002119178.1	0	0	0	0	0.258	0.988	0.771	0.882	0.999
LOC100182035	Cullin-1-like	7719.XP_002126361.1	7719.XP_002123492.1	0	0	0	0	0.042	0.322	0.268	0.475	0.716
LOC100182035	XP_002130720.2	7719.XP_002126361.1	7719.XP_002130720.2	0	0	0	0	0.119	0	0	0.501	0.541
LOC100182035	LOC100183130	7719.XP_002126361.1	7719.XP_002127386.1	0	0	0	0	0.051	0.581	0.268	0.394	0.800
LOC100182035	LOC100181702	7719.XP_002126361.1	7719.XP_002127625.1	0	0	0	0	0.052	0.324	0.428	0.524	0.802
LOC100182035	LOC100175879	7719.XP_002126361.1	7719.XP_009859220.1	0	0	0	0	0.044	0.567	0.574	0.591	0.918
LOC100182035	LOC100182516	7719.XP_002126361.1	7719.XP_002131023.1	0	0	0	0	0.053	0.559	0.535	0.884	0.974
LOC100182035	LOC100177051	7719.XP_002126361.1	7719.XP_002127965.1	0	0	0	0	0.103	0.994	0.771	0.846	0.999
LOC100182035	LOC100176942	7719.XP_002126361.1	7719.XP_009857898.1	0	0	0	0	0.055	0.994	0.742	0.855	0.999
LOC100182035	XP_002129245.1	7719.XP_002126361.1	7719.XP_002129245.1	0	0	0	0	0.165	0.989	0.752	0.882	0.999
LOC100182035	LOC113474404	7719.XP_002126361.1	7719.XP_002127327.1	0	0	0	0	0.086	0.989	0.747	0.873	0.999
LOC100182428	ikk-epsilon	7719.XP_002127508.1	7719.NP_001071740.1	0	0	0	0	0	0.269	0.285	0.052	0.461
LOC100182428	nfkbp105	7719.XP_002127508.1	7719.NP_001071772.1	0	0	0	0	0.052	0.290	0	0.640	0.736
LOC100182516	nfkbp105	7719.XP_002131023.1	7719.NP_001071772.1	0	0	0	0	0.052	0.125	0.412	0.046	0.472
LOC100182516	LOC100183592	7719.XP_002131023.1	7719.XP_002119178.1	0	0	0	0	0.070	0.788	0.572	0.773	0.978
LOC100182516	Cullin-1-like	7719.XP_002131023.1	7719.XP_002123492.1	0	0	0	0	0.051	0.994	0.712	0.908	0.999
LOC100182516	LOC100177208	7719.XP_002131023.1	7719.XP_002124418.1	0	0	0	0	0.051	0.975	0.696	0.881	0.999
LOC100182516	LOC100182035	7719.XP_002131023.1	7719.XP_002126361.1	0	0	0	0	0.053	0.559	0.535	0.884	0.974
LOC100182516	LOC113474404	7719.XP_002131023.1	7719.XP_002127327.1	0	0	0	0	0.056	0.551	0.534	0.174	0.815
LOC100182516	LOC100183130	7719.XP_002131023.1	7719.XP_002127386.1	0	0	0	0	0.051	0.992	0.685	0.908	0.999
LOC100182516	LOC100181702	7719.XP_002131023.1	7719.XP_002127625.1	0	0	0	0.916	0.155	0.305	0.282	0.883	0.575
LOC100182516	LOC100177051	7719.XP_002131023.1	7719.XP_002127965.1	0	0	0	0	0.054	0.561	0.572	0.395	0.878
LOC100182516	XP_002129245.1	7719.XP_002131023.1	7719.XP_002129245.1	0	0	0	0	0.084	0.788	0.560	0.847	0.985
LOC100182516	XP_002130720.2	7719.XP_002131023.1	7719.XP_002130720.2	0	0	0	0	0.052	0.977	0.572	0.882	0.998
LOC100182516	LOC100176942	7719.XP_002131023.1	7719.XP_009857898.1	0	0	0	0	0.052	0.967	0.556	0.107	0.985
LOC100182516	LOC100175879	7719.XP_002131023.1	7719.XP_009859220.1	0	0	0	0	0.051	0.790	0.662	0.884	0.991
LOC100183130	LOC100183592	7719.XP_002127386.1	7719.XP_002119178.1	0	0	0	0	0.134	0.558	0.271	0.180	0.740
LOC100183130	Cullin-1-like	7719.XP_002127386.1	7719.XP_002123492.1	0	0	0	0.809	0.053	0.061	0.311	0.883	0.445
LOC100183130	LOC100177208	7719.XP_002127386.1	7719.XP_002124418.1	0	0	0	0	0	0.283	0.343	0.680	0.836
LOC100183130	LOC100182035	7719.XP_002127386.1	7719.XP_002126361.1	0	0	0	0	0.051	0.581	0.268	0.394	0.800
LOC100183130	LOC113474404	7719.XP_002127386.1	7719.XP_002127327.1	0	0	0	0	0.051	0.384	0.270	0.116	0.572
LOC100183130	LOC100176942	7719.XP_002127386.1	7719.XP_009857898.1	0	0	0	0	0.110	0.568	0.270	0.146	0.728
LOC100183130	LOC100181702	7719.XP_002127386.1	7719.XP_002127625.1	0	0	0	0	0.051	0.566	0.537	0.882	0.974
LOC100183130	XP_002129245.1	7719.XP_002127386.1	7719.XP_002129245.1	0	0	0	0	0.054	0.933	0.148	0.732	0.983
LOC100183130	XP_002130720.2	7719.XP_002127386.1	7719.XP_002130720.2	0	0	0	0	0.103	0.873	0.397	0.814	0.985
LOC100183130	LOC100177051	7719.XP_002127386.1	7719.XP_002127965.1	0	0	0	0	0.184	0.975	0.247	0.148	0.985
LOC100183130	LOC100182516	7719.XP_002127386.1	7719.XP_002131023.1	0	0	0	0	0.051	0.992	0.685	0.908	0.999
LOC100183461	LOC100175627	7719.XP_002120886.1	7719.XP_002120737.1	0	0	0.440	0.923	0	0	0.800	0	0.806
LOC100183461	XP_002131081.1	7719.XP_002120886.1	7719.XP_002131081.1	0	0	0	0	0.403	0	0	0.041	0.403
LOC100183461	XP_002129245.1	7719.XP_002120886.1	7719.XP_002129245.1	0	0	0	0	0.052	0.286	0	0.298	0.483
LOC100183461	LOC100179315	7719.XP_002120886.1	7719.XP_002126101.1	0	0	0	0	0.052	0	0.900	0.066	0.903
LOC100183461	LOC100184965	7719.XP_002120886.1	7719.XP_002129160.1	0	0	0	0	0	0	0.900	0.081	0.904
LOC100183461	LOC100185199	7719.XP_002120886.1	7719.XP_009862491.1	0	0	0	0	0.050	0	0.900	0.076	0.904
LOC100183592	LOC100183130	7719.XP_002119178.1	7719.XP_002127386.1	0	0	0	0	0.134	0.558	0.271	0.180	0.740
LOC100183592	XP_002130720.2	7719.XP_002119178.1	7719.XP_002130720.2	0	0	0	0	0.174	0	0	0.770	0.801
LOC100183592	LOC100181702	7719.XP_002119178.1	7719.XP_002127625.1	0	0	0	0	0.053	0.551	0.441	0.525	0.871
LOC100183592	Cullin-1-like	7719.XP_002119178.1	7719.XP_002123492.1	0	0	0	0	0.054	0.552	0.271	0.844	0.945
LOC100183592	LOC100175879	7719.XP_002119178.1	7719.XP_009859220.1	0	0	0	0	0.083	0.561	0.646	0.804	0.968
LOC100183592	LOC100182516	7719.XP_002119178.1	7719.XP_002131023.1	0	0	0	0	0.070	0.788	0.572	0.773	0.978
LOC100183592	LOC113474404	7719.XP_002119178.1	7719.XP_002127327.1	0	0	0	0	0.154	0.989	0.747	0.884	0.999
LOC100183592	LOC100182035	7719.XP_002119178.1	7719.XP_002126361.1	0	0	0	0	0.258	0.988	0.771	0.882	0.999
LOC100183592	XP_002129245.1	7719.XP_002119178.1	7719.XP_002129245.1	0	0	0	0	0.534	0.994	0.752	0.884	0.999
LOC100183592	LOC100176942	7719.XP_002119178.1	7719.XP_009857898.1	0	0	0	0	0.193	0.994	0.742	0.861	0.999
LOC100183592	LOC100177051	7719.XP_002119178.1	7719.XP_002127965.1	0	0	0	0	0.198	0.994	0.771	0.851	0.999
LOC100184965	LOC100175627	7719.XP_002129160.1	7719.XP_002120737.1	0	0	0	0	0	0	0.900	0.081	0.904
LOC100184965	LOC100183461	7719.XP_002129160.1	7719.XP_002120886.1	0	0	0	0	0	0	0.900	0.081	0.904
LOC100184965	LOC100179315	7719.XP_002129160.1	7719.XP_002126101.1	0	0	0.449	0.919	0.204	0.188	0.800	0.867	0.873
LOC100184965	XP_002131081.1	7719.XP_002129160.1	7719.XP_002131081.1	0	0	0	0	0.096	0	0	0.369	0.405
LOC100184965	LOC100185199	7719.XP_002129160.1	7719.XP_009862491.1	0.105	0	0	0	0.051	0	0.926	0.141	0.939
LOC100185199	LOC100175627	7719.XP_009862491.1	7719.XP_002120737.1	0	0	0	0	0.050	0	0.900	0.076	0.904
LOC100185199	LOC100183461	7719.XP_009862491.1	7719.XP_002120886.1	0	0	0	0	0.050	0	0.900	0.076	0.904
LOC100185199	LOC100179315	7719.XP_009862491.1	7719.XP_002126101.1	0.105	0	0	0	0	0	0.926	0.141	0.938
LOC100185199	LOC100184965	7719.XP_009862491.1	7719.XP_002129160.1	0.105	0	0	0	0.051	0	0.926	0.141	0.939
LOC113474404	LOC100183592	7719.XP_002127327.1	7719.XP_002119178.1	0	0	0	0	0.154	0.989	0.747	0.884	0.999
LOC113474404	Cullin-1-like	7719.XP_002127327.1	7719.XP_002123492.1	0	0	0	0	0.052	0.322	0.270	0.369	0.664
LOC113474404	LOC100182035	7719.XP_002127327.1	7719.XP_002126361.1	0	0	0	0	0.086	0.989	0.747	0.873	0.999
LOC113474404	XP_002130720.2	7719.XP_002127327.1	7719.XP_002130720.2	0	0	0	0	0.052	0.049	0	0.487	0.497
LOC113474404	LOC100183130	7719.XP_002127327.1	7719.XP_002127386.1	0	0	0	0	0.051	0.384	0.270	0.116	0.572
LOC113474404	LOC100181702	7719.XP_002127327.1	7719.XP_002127625.1	0	0	0	0	0.056	0.321	0.436	0.174	0.661
LOC113474404	LOC100182516	7719.XP_002127327.1	7719.XP_002131023.1	0	0	0	0	0.056	0.551	0.534	0.174	0.815
LOC113474404	LOC100175879	7719.XP_002127327.1	7719.XP_009859220.1	0	0	0	0	0.046	0.558	0.573	0.540	0.906
LOC113474404	LOC100177051	7719.XP_002127327.1	7719.XP_002127965.1	0	0	0	0	0.091	0.993	0.747	0.816	0.999
LOC113474404	LOC100176942	7719.XP_002127327.1	7719.XP_009857898.1	0	0	0	0	0.538	0.994	0.594	0.854	0.999
LOC113474404	XP_002129245.1	7719.XP_002127327.1	7719.XP_002129245.1	0	0	0	0	0.183	0.991	0.744	0.882	0.999
RPS13	XP_002129245.1	7719.NP_001027678.1	7719.XP_002129245.1	0	0	0	0	0.092	0.247	0.255	0	0.446
RPS13	XP_002119182.3	7719.NP_001027678.1	7719.XP_002119182.3	0	0	0	0	0.614	0.554	0	0.071	0.826
RPS13	If5-1	7719.NP_001027678.1	7719.NP_001071932.1	0	0	0	0	0.308	0.551	0.575	0.149	0.872
RPS13	XP_002124984.1	7719.NP_001027678.1	7719.XP_002124984.1	0.087	0	0	0	0.502	0.558	0.616	0	0.912
RPS13	LOC100176941	7719.NP_001027678.1	7719.XP_002122818.1	0	0	0	0	0.764	0.777	0	0.082	0.947
RPS13	XP_002131081.1	7719.NP_001027678.1	7719.XP_002131081.1	0	0	0	0	0.994	0	0	0.895	0.999
Raf1	nfkbp105	7719.NP_001071805.1	7719.NP_001071772.1	0	0	0	0	0	0.102	0.391	0.048	0.433
Raf1	erk1/2	7719.NP_001071805.1	7719.XP_009861290.1	0	0	0	0.592	0.084	0.777	0.620	0.883	0.945
Raf1	Ci-MAPKK1/2	7719.NP_001071805.1	7719.NP_001071954.1	0	0	0	0.573	0.107	0.985	0.928	0.884	0.999
XP_002119182.3	RPS13	7719.XP_002119182.3	7719.NP_001027678.1	0	0	0	0	0.614	0.554	0	0.071	0.826
XP_002119182.3	LOC100176941	7719.XP_002119182.3	7719.XP_002122818.1	0	0	0	0.930	0.535	0.970	0.740	0.883	0.996
XP_002119182.3	XP_002131081.1	7719.XP_002119182.3	7719.XP_002131081.1	0	0	0	0	0.815	0.994	0.784	0.870	0.999
XP_002121702.3	ikk-epsilon	7719.XP_002121702.3	7719.NP_001071740.1	0	0	0	0	0.051	0.169	0.414	0.803	0.896
XP_002121702.3	nfkbp105	7719.XP_002121702.3	7719.NP_001071772.1	0	0	0	0	0.053	0	0.742	0.843	0.958
XP_002121702.3	ci-tlr2	7719.XP_002121702.3	7719.NP_001159600.1	0	0	0	0	0.054	0.555	0.677	0.910	0.986
XP_002121702.3	XP_002122012.1	7719.XP_002121702.3	7719.XP_002122012.1	0	0	0	0	0.051	0.991	0.645	0.910	0.999
XP_002122012.1	ikk-epsilon	7719.XP_002122012.1	7719.NP_001071740.1	0	0	0	0.551	0.051	0.073	0.327	0.372	0.456
XP_002122012.1	nfkbp105	7719.XP_002122012.1	7719.NP_001071772.1	0	0	0	0	0.047	0.102	0.441	0.373	0.659
XP_002122012.1	ci-tlr2	7719.XP_002122012.1	7719.NP_001159600.1	0	0	0	0	0.051	0.173	0.645	0.845	0.951
XP_002122012.1	XP_002121702.3	7719.XP_002122012.1	7719.XP_002121702.3	0	0	0	0	0.051	0.991	0.645	0.910	0.999
XP_002124984.1	RPS13	7719.XP_002124984.1	7719.NP_001027678.1	0.087	0	0	0	0.502	0.558	0.616	0	0.912
XP_002124984.1	hsp70	7719.XP_002124984.1	7719.NP_001029006.1	0	0	0	0	0.431	0.062	0	0.054	0.451
XP_002124984.1	If5-1	7719.XP_002124984.1	7719.NP_001071932.1	0	0	0.205	0	0.597	0.978	0.946	0.884	0.999
XP_002124984.1	XP_002129245.1	7719.XP_002124984.1	7719.XP_002129245.1	0	0	0	0	0.130	0.172	0.228	0.070	0.413
XP_002124984.1	XP_002131081.1	7719.XP_002124984.1	7719.XP_002131081.1	0	0	0	0	0.994	0.050	0	0.076	0.994
XP_002129245.1	RPS13	7719.XP_002129245.1	7719.NP_001027678.1	0	0	0	0	0.092	0.247	0.255	0	0.446
XP_002129245.1	If5-1	7719.XP_002129245.1	7719.NP_001071932.1	0	0	0	0	0.118	0.322	0.229	0.048	0.502
XP_002129245.1	LOC100183592	7719.XP_002129245.1	7719.XP_002119178.1	0	0	0	0	0.534	0.994	0.752	0.884	0.999
XP_002129245.1	LOC100175627	7719.XP_002129245.1	7719.XP_002120737.1	0	0	0	0	0.052	0.286	0	0.298	0.483
XP_002129245.1	LOC100183461	7719.XP_002129245.1	7719.XP_002120886.1	0	0	0	0	0.052	0.286	0	0.298	0.483
XP_002129245.1	Cullin-1-like	7719.XP_002129245.1	7719.XP_002123492.1	0	0	0	0	0.118	0.872	0.264	0.882	0.988
XP_002129245.1	LOC100177208	7719.XP_002129245.1	7719.XP_002124418.1	0	0	0	0	0	0.128	0.257	0.497	0.645
XP_002129245.1	XP_002124984.1	7719.XP_002129245.1	7719.XP_002124984.1	0	0	0	0	0.130	0.172	0.228	0.070	0.413
XP_002129245.1	LOC100182035	7719.XP_002129245.1	7719.XP_002126361.1	0	0	0	0	0.165	0.989	0.752	0.882	0.999
XP_002129245.1	LOC113474404	7719.XP_002129245.1	7719.XP_002127327.1	0	0	0	0	0.183	0.991	0.744	0.882	0.999
XP_002129245.1	LOC100183130	7719.XP_002129245.1	7719.XP_002127386.1	0	0	0	0	0.054	0.933	0.148	0.732	0.983
XP_002129245.1	LOC100181702	7719.XP_002129245.1	7719.XP_002127625.1	0	0	0	0	0.084	0.551	0.439	0.625	0.901
XP_002129245.1	LOC100177051	7719.XP_002129245.1	7719.XP_002127965.1	0	0	0	0	0.522	0.992	0.752	0.852	0.999
XP_002129245.1	XP_002130720.2	7719.XP_002129245.1	7719.XP_002130720.2	0	0	0	0	0.073	0.080	0.050	0.881	0.890
XP_002129245.1	LOC100175879	7719.XP_002129245.1	7719.XP_009859220.1	0	0	0	0	0.043	0.565	0.586	0.852	0.971
XP_002129245.1	LOC100182516	7719.XP_002129245.1	7719.XP_002131023.1	0	0	0	0	0.084	0.788	0.560	0.847	0.985
XP_002129245.1	LOC100176942	7719.XP_002129245.1	7719.XP_009857898.1	0	0	0	0	0.211	0.994	0.713	0.851	0.999
XP_002130720.2	LOC100183592	7719.XP_002130720.2	7719.XP_002119178.1	0	0	0	0	0.174	0	0	0.770	0.801
XP_002130720.2	Cullin-1-like	7719.XP_002130720.2	7719.XP_002123492.1	0	0	0	0	0.192	0.992	0.771	0.907	0.999
XP_002130720.2	LOC100177208	7719.XP_002130720.2	7719.XP_002124418.1	0	0	0	0	0.051	0	0.397	0.508	0.693
XP_002130720.2	LOC100182035	7719.XP_002130720.2	7719.XP_002126361.1	0	0	0	0	0.119	0	0	0.501	0.541
XP_002130720.2	LOC113474404	7719.XP_002130720.2	7719.XP_002127327.1	0	0	0	0	0.052	0.049	0	0.487	0.497
XP_002130720.2	LOC100183130	7719.XP_002130720.2	7719.XP_002127386.1	0	0	0	0	0.103	0.873	0.397	0.814	0.985
XP_002130720.2	LOC100181702	7719.XP_002130720.2	7719.XP_002127625.1	0	0	0	0	0	0.405	0.500	0.706	0.904
XP_002130720.2	XP_002129245.1	7719.XP_002130720.2	7719.XP_002129245.1	0	0	0	0	0.073	0.080	0.050	0.881	0.890
XP_002130720.2	LOC100175879	7719.XP_002130720.2	7719.XP_009859220.1	0	0	0	0	0.103	0.595	0.646	0.841	0.976
XP_002130720.2	LOC100182516	7719.XP_002130720.2	7719.XP_002131023.1	0	0	0	0	0.052	0.977	0.572	0.882	0.998
XP_002131081.1	RPS13	7719.XP_002131081.1	7719.NP_001027678.1	0	0	0	0	0.994	0	0	0.895	0.999
XP_002131081.1	hsp70	7719.XP_002131081.1	7719.NP_001029006.1	0	0	0	0	0.257	0.317	0	0.307	0.617
XP_002131081.1	If5-1	7719.XP_002131081.1	7719.NP_001071932.1	0	0	0	0	0.201	0	0	0.858	0.881
XP_002131081.1	XP_002119182.3	7719.XP_002131081.1	7719.XP_002119182.3	0	0	0	0	0.815	0.994	0.784	0.870	0.999
XP_002131081.1	LOC100175627	7719.XP_002131081.1	7719.XP_002120737.1	0	0	0	0	0.403	0	0	0.041	0.403
XP_002131081.1	LOC100183461	7719.XP_002131081.1	7719.XP_002120886.1	0	0	0	0	0.403	0	0	0.041	0.403
XP_002131081.1	LOC100176941	7719.XP_002131081.1	7719.XP_002122818.1	0	0	0	0	0.815	0.994	0.784	0.896	0.999
XP_002131081.1	XP_002124984.1	7719.XP_002131081.1	7719.XP_002124984.1	0	0	0	0	0.994	0.050	0	0.076	0.994
XP_002131081.1	LOC100179315	7719.XP_002131081.1	7719.XP_002126101.1	0	0	0	0	0.116	0	0	0.538	0.574
XP_002131081.1	LOC100184965	7719.XP_002131081.1	7719.XP_002129160.1	0	0	0	0	0.096	0	0	0.369	0.405
ci-tlr2	hsp70	7719.NP_001159600.1	7719.NP_001029006.1	0	0	0	0	0.043	0.107	0	0.389	0.432
ci-tlr2	ikk-epsilon	7719.NP_001159600.1	7719.NP_001071740.1	0	0	0	0	0.053	0.078	0.328	0.355	0.570
ci-tlr2	erk1/2	7719.NP_001159600.1	7719.XP_009861290.1	0	0	0	0	0	0.053	0.058	0.389	0.407
ci-tlr2	XP_002122012.1	7719.NP_001159600.1	7719.XP_002122012.1	0	0	0	0	0.051	0.173	0.645	0.845	0.951
ci-tlr2	XP_002121702.3	7719.NP_001159600.1	7719.XP_002121702.3	0	0	0	0	0.054	0.555	0.677	0.910	0.986
erk1/2	hsp70	7719.XP_009861290.1	7719.NP_001029006.1	0	0	0	0	0	0.108	0.417	0.176	0.534
erk1/2	nfkbp105	7719.XP_009861290.1	7719.NP_001071772.1	0	0	0	0	0	0.120	0.620	0.170	0.698
erk1/2	Raf1	7719.XP_009861290.1	7719.NP_001071805.1	0	0	0	0.592	0.084	0.777	0.620	0.883	0.945
erk1/2	Ci-MAPKK1/2	7719.XP_009861290.1	7719.NP_001071954.1	0	0	0.361	0.609	0.075	0.984	0.947	0.884	0.999
erk1/2	ci-tlr2	7719.XP_009861290.1	7719.NP_001159600.1	0	0	0	0	0	0.053	0.058	0.389	0.407
hsp70	LOC100176941	7719.NP_001029006.1	7719.XP_002122818.1	0	0	0	0	0.192	0.063	0	0.297	0.421
hsp70	ci-tlr2	7719.NP_001029006.1	7719.NP_001159600.1	0	0	0	0	0.043	0.107	0	0.389	0.432
hsp70	XP_002124984.1	7719.NP_001029006.1	7719.XP_002124984.1	0	0	0	0	0.431	0.062	0	0.054	0.451
hsp70	erk1/2	7719.NP_001029006.1	7719.XP_009861290.1	0	0	0	0	0	0.108	0.417	0.176	0.534
hsp70	XP_002131081.1	7719.NP_001029006.1	7719.XP_002131081.1	0	0	0	0	0.257	0.317	0	0.307	0.617
ikk-epsilon	Cullin-1-like	7719.NP_001071740.1	7719.XP_002123492.1	0	0	0	0	0.052	0.094	0.283	0.183	0.429
ikk-epsilon	XP_002122012.1	7719.NP_001071740.1	7719.XP_002122012.1	0	0	0	0.551	0.051	0.073	0.327	0.372	0.456
ikk-epsilon	LOC100182428	7719.NP_001071740.1	7719.XP_002127508.1	0	0	0	0	0	0.269	0.285	0.052	0.461
ikk-epsilon	ci-tlr2	7719.NP_001071740.1	7719.NP_001159600.1	0	0	0	0	0.053	0.078	0.328	0.355	0.570
ikk-epsilon	nfkbp105	7719.NP_001071740.1	7719.NP_001071772.1	0	0	0	0	0.052	0.269	0.285	0.294	0.603
ikk-epsilon	XP_002121702.3	7719.NP_001071740.1	7719.XP_002121702.3	0	0	0	0	0.051	0.169	0.414	0.803	0.896
nfkbp105	ikk-epsilon	7719.NP_001071772.1	7719.NP_001071740.1	0	0	0	0	0.052	0.269	0.285	0.294	0.603
nfkbp105	Raf1	7719.NP_001071772.1	7719.NP_001071805.1	0	0	0	0	0	0.102	0.391	0.048	0.433
nfkbp105	LOC100182516	7719.NP_001071772.1	7719.XP_002131023.1	0	0	0	0	0.052	0.125	0.412	0.046	0.472
nfkbp105	XP_002122012.1	7719.NP_001071772.1	7719.XP_002122012.1	0	0	0	0	0.047	0.102	0.441	0.373	0.659
nfkbp105	Cullin-1-like	7719.NP_001071772.1	7719.XP_002123492.1	0	0	0	0	0.084	0.179	0.574	0.072	0.662
nfkbp105	erk1/2	7719.NP_001071772.1	7719.XP_009861290.1	0	0	0	0	0	0.120	0.620	0.170	0.698
nfkbp105	LOC100182428	7719.NP_001071772.1	7719.XP_002127508.1	0	0	0	0	0.052	0.290	0	0.640	0.736
nfkbp105	XP_002121702.3	7719.NP_001071772.1	7719.XP_002121702.3	0	0	0	0	0.053	0	0.742	0.843	0.958

## Sheet: sheet7-string ID
If5-1	Translation initiation factor 2 subunit 2; Translation initiation factor (328 aa)
CAND1	XP_002130720.2	Cullin-associated NEDD8-dissociated protein 1 (1269 aa)
NFKB-Z.INHIB	LOC100182428	Nf-kappa-b inhibitor zeta-like isoform x1; NF-kappa-B inhibitor zeta-like (649 aa)
NFKB	nfkbp105	Nuclear factor nf-kappa-b p105 subunit; NFkB protein (1200 aa)
MIF1	LOC100183461	Macrophage migration inhibitory factor-like (124 aa)
RAF1	Raf1	B-raf proto-oncogene serine/threonine-protein kinase; Serine/threonine protein kinase (739 aa)
HSP70	hsp70	Heat shock 70kda protein 1/2/6/8; Belongs to the heat shock protein 70 family (627 aa)
CUL2	LOC100183130	Cullin-2 isoform X1; Cullin-2; Belongs to the cullin family (736 aa)
GOT2	LOC100184965	Aspartate aminotransferase, cytoplasmic-like (415 aa)
IKK	ikk-epsilon	Tank-binding kinase 1; IkappaB kinase (811 aa)
CSN1	LOC100176942	COP9 signalosome complex subunit 1 (489 aa)
CSN5	XP_002129245.1	COP9 signalosome complex subunit 5-like (386 aa)
CSN4	LOC100183592	COP9 signalosome complex subunit 4-like (409 aa)
EF1beta	LOC100176941	Elongation factor 1-beta-like isoform X1; Belongs to the EF-1-beta/EF-1-delta family (225 aa)
CSN7	LOC113474404	COP9 signalosome complex subunit 7a-like (283 aa)
CUL4	LOC100175879	Cullin-4A isoform X1; cullin-4A; Belongs to the cullin family (723 aa)
ERK1/2	erk1/2	Mitogen-activated protein kinase isoform x1; Belongs to the protein kinase superfamily. Ser/Thr protein kinase family. MAP kinase subfamily (350 aa)
GOT2	LOC100179315	Aspartate aminotransferase, mitochondrial (425 aa)
MIF2	LOC100175627	Macrophage migration inhibitory factor-like (122 aa)
CUL1	Cullin-1-like	Cullin-1-like; Belongs to the cullin family (784 aa)
EF1gamma	XP_002131081.1	Elongation factor 1-gamma-A-like (413 aa)
RBX2	LOC100181702	RING-box protein 2-like (100 aa)
CSN2	LOC100177051	COP9 signalosome complex subunit 2-like (445 aa)
HPD	LOC100185199	4-hydroxyphenylpyruvate dioxygenase isoform X1 (388 aa)
CSN8	LOC100182035	COP9 signalosome complex subunit 8-like (190 aa)
TLR2	ci-tlr2	Toll-like receptor 2; Belongs to the Toll-like receptor family (947 aa)
RBX1	LOC100182516	RING-box protein 1 (104 aa)
MAPK	Ci-MAPKK1/2	Mitogen-activated protein kinase kinase 1; Belongs to the protein kinase superfamily (377 aa)
IRAK4	LOC100177072	Interleukin-1 receptor-associated kinase 1-binding protein 1-like (261 aa)
MYD88	XP_002121702.3	Myeloid differentiation primary response protein MyD88 (467 aa)

## Sheet: sheet8-mirna in ngs
ens cin ID	Transcript stable ID	Transcript name
ENSCING00000017776	ENSCINT00000030081	cin-let-7a-2-201
ENSCING00000017757	ENSCINT00000030062	cin-let-7b-201
ENSCING00000017755	ENSCINT00000030060	cin-let-7c-201
ENSCING00000017731	ENSCINT00000030036	cin-let-7d-201
ENSCING00000024015	ENSCINT00000034599	cin-let-7f-201
ENSCING00000017730	ENSCINT00000030035	cin-mir-126-201
ENSCING00000017782	ENSCINT00000030087	cin-mir-141-201
ENSCING00000017773	ENSCINT00000030078	cin-mir-1473-201
ENSCING00000017785	ENSCINT00000030090	cin-mir-153-201
ENSCING00000021645	ENSCINT00000035831	cin-mir-3598-201
ENSCING00000023582	ENSCINT00000035589	cin-mir-375-201
ENSCING00000021193	ENSCINT00000033430	cin-mir-4011a-201
ENSCING00000022544	ENSCINT00000031162	cin-mir-4012-1-201
ENSCING00000020547	ENSCINT00000034078	cin-mir-4016-1-201
ENSCING00000025043	ENSCINT00000032003	cin-mir-4019-201
ENSCING00000021882	ENSCINT00000035935	cin-mir-4024-201
ENSCING00000019716	ENSCINT00000032443	cin-mir-4030-201
ENSCING00000019841	ENSCINT00000030503	cin-mir-4031-201
ENSCING00000018691	ENSCINT00000030983	cin-mir-4034-201
ENSCING00000020206	ENSCINT00000034251	cin-mir-4049-201
ENSCING00000020069	ENSCINT00000034742	cin-mir-4052-201
ENSCING00000020571	ENSCINT00000033641	cin-mir-4053-201
ENSCING00000021074	ENSCINT00000035897	cin-mir-4056-201
ENSCING00000019750	ENSCINT00000034395	cin-mir-4061-201
ENSCING00000023727	ENSCINT00000030710	cin-mir-4062-201
ENSCING00000022090	ENSCINT00000030744	cin-mir-4066-201
ENSCING00000021942	ENSCINT00000036059	cin-mir-4069-201
ENSCING00000025167	ENSCINT00000034132	cin-mir-4075-201
ENSCING00000021611	ENSCINT00000035254	cin-mir-4079-201
ENSCING00000020134	ENSCINT00000030637	cin-mir-4089-201
ENSCING00000022222	ENSCINT00000030429	cin-mir-4094-201
ENSCING00000021981	ENSCINT00000034249	cin-mir-4098-201
ENSCING00000022889	ENSCINT00000035687	cin-mir-4109-201
ENSCING00000020129	ENSCINT00000032059	cin-mir-4110-201
ENSCING00000020601	ENSCINT00000035827	cin-mir-4127-201
ENSCING00000019473	ENSCINT00000035006	cin-mir-4144-201
ENSCING00000019508	ENSCINT00000034925	cin-mir-4150-201
ENSCING00000018249	ENSCINT00000034736	cin-mir-4158-201
ENSCING00000020782	ENSCINT00000031184	cin-mir-4163-201
ENSCING00000022378	ENSCINT00000035929	cin-mir-4180-201
ENSCING00000021879	ENSCINT00000030226	cin-mir-4183-201
ENSCING00000020139	ENSCINT00000032396	cin-mir-4186-201
ENSCING00000024515	ENSCINT00000034165	cin-mir-4187-201
ENSCING00000018460	ENSCINT00000035972	cin-mir-4189-201
ENSCING00000023707	ENSCINT00000030905	cin-mir-4197-201
ENSCING00000021921	ENSCINT00000032545	cin-mir-4200-201
ENSCING00000020725	ENSCINT00000032095	cin-mir-5596b-201
ENSCING00000021178	ENSCINT00000037127	cin-mir-5598-201
ENSCING00000017949	ENSCINT00000030505	cin-mir-5600-201
ENSCING00000023578	ENSCINT00000031547	cin-mir-5605-201
ENSCING00000024461	ENSCINT00000035882	cin-mir-5609-201
ENSCING00000023047	ENSCINT00000033499	cin-mir-5611-201
ENSCING00000017761	ENSCINT00000030066	cin-mir-92a-201
ENSCING00000017777	ENSCINT00000030082	cin-mir-92c-201
ENSCING00000023157	ENSCINT00000031054
ENSCING00000019790	ENSCINT00000033164
ENSCING00000018939	ENSCINT00000032082
ENSCING00000024655	ENSCINT00000036807
ENSCING00000018319	ENSCINT00000033343
ENSCING00000019875	ENSCINT00000034474
ENSCING00000024251	ENSCINT00000035570
ENSCING00000023478	ENSCINT00000031859
ENSCING00000021220	ENSCINT00000033506
ENSCING00000021202	ENSCINT00000031203
ENSCING00000021781	ENSCINT00000033579
ENSCING00000018125	ENSCINT00000034061
ENSCING00000019452	ENSCINT00000030538
ENSCING00000023037	ENSCINT00000031792
ENSCING00000018546	ENSCINT00000031574
ENSCING00000022271	ENSCINT00000035128
ENSCING00000021009	ENSCINT00000035855
ENSCING00000018902	ENSCINT00000030841
ENSCING00000024095	ENSCINT00000035393
ENSCING00000025141	ENSCINT00000031973
ENSCING00000019357	ENSCINT00000035204
ENSCING00000017935	ENSCINT00000032792
ENSCING00000022128	ENSCINT00000032279
ENSCING00000018727	ENSCINT00000032202
ENSCING00000021214	ENSCINT00000034508
ENSCING00000022705	ENSCINT00000031270
ENSCING00000018136	ENSCINT00000034303
ENSCING00000025173	ENSCINT00000030693
ENSCING00000021512	ENSCINT00000032881
ENSCING00000023457	ENSCINT00000032482
ENSCING00000018491	ENSCINT00000031915
ENSCING00000020619	ENSCINT00000031282
ENSCING00000022786	ENSCINT00000031096
ENSCING00000020538	ENSCINT00000032365
ENSCING00000023064	ENSCINT00000034561
ENSCING00000025178	ENSCINT00000031331

## Sheet: sheet9-cluster string
#term ID	term description	observed gene count	background gene count	strength	false discovery rate	matching proteins in your network (IDs)	matching proteins in your network (labels)
CL:5359	Mixed, incl. protein neddylation, and protein deneddylation	12	32	2.16	4.78e-19	7719.XP_002119178.1,7719.XP_002123492.1,7719.XP_002126361.1,7719.XP_002127327.1,7719.XP_002127386.1,7719.XP_002127625.1,7719.XP_002127965.1,7719.XP_002129245.1,7719.XP_002130720.2,7719.XP_002131023.1,7719.XP_009857898.1,7719.XP_009859220.1	LOC100183592,Cullin-1-like,LOC100182035,LOC113474404,LOC100183130,LOC100181702,LOC100177051,XP_002129245.1,XP_002130720.2,LOC100182516,LOC100176942,LOC100175879
CL:5394	Protein deneddylation, and cul4-ring e3 ubiquitin ligase complex	7	14	2.29	2.63e-11	7719.XP_002119178.1,7719.XP_002126361.1,7719.XP_002127327.1,7719.XP_002127965.1,7719.XP_002129245.1,7719.XP_009857898.1,7719.XP_009859220.1	LOC100183592,LOC100182035,LOC113474404,LOC100177051,XP_002129245.1,LOC100176942,LOC100175879
CL:5397	Protein deneddylation	6	7	2.52	1.23e-10	7719.XP_002119178.1,7719.XP_002126361.1,7719.XP_002127327.1,7719.XP_002127965.1,7719.XP_002129245.1,7719.XP_009857898.1	LOC100183592,LOC100182035,LOC113474404,LOC100177051,XP_002129245.1,LOC100176942
CL:5360	Protein neddylation, and elongin complex	5	17	2.06	7.16e-07	7719.XP_002123492.1,7719.XP_002127386.1,7719.XP_002127625.1,7719.XP_002130720.2,7719.XP_002131023.1	Cullin-1-like,LOC100183130,LOC100181702,XP_002130720.2,LOC100182516
CL:6909	Mixed, incl. i-kappab kinase/nf-kappab signaling, and myd88-dependent toll-like receptor signaling pathway	4	16	1.99	5.06e-05	7719.NP_001071772.1,7719.NP_001159600.1,7719.XP_002121702.3,7719.XP_002122012.1	nfkbp105,ci-tlr2,XP_002121702.3,XP_002122012.1
CL:5363	NEDD8 transferase activity, and SCF complex assembly	3	5	2.37	0.00020	7719.XP_002123492.1,7719.XP_002130720.2,7719.XP_002131023.1	Cullin-1-like,XP_002130720.2,LOC100182516
CL:6930	MyD88-dependent toll-like receptor signaling pathway, and type I interferon signaling pathway	3	5	2.37	0.00020	7719.NP_001159600.1,7719.XP_002121702.3,7719.XP_002122012.1	ci-tlr2,XP_002121702.3,XP_002122012.1
CL:988	EF-1 guanine nucleotide exchange domain, and Elongation factor 1B gamma, C-terminal	3	5	2.37	0.00020	7719.XP_002119182.3,7719.XP_002122818.1,7719.XP_002131081.1	XP_002119182.3,LOC100176941,XP_002131081.1
CL:823	Cytosolic ribosome, and translation factor activity, rna binding	6	130	1.25	0.00021	7719.NP_001027678.1,7719.NP_001071932.1,7719.XP_002119182.3,7719.XP_002122818.1,7719.XP_002124984.1,7719.XP_002131081.1	RPS13,If5-1,XP_002119182.3,LOC100176941,XP_002124984.1,XP_002131081.1
CL:14616	Tyrosine catabolic process, and tautomerase/mif superfamily	3	6	2.29	0.00022	7719.XP_002120737.1,7719.XP_002120886.1,7719.XP_009862491.1	LOC100175627,LOC100183461,LOC100185199
CL:6892	Mixed, incl. regulation of necroptotic process, and regulation of i-kappab kinase/nf-kappab signaling	5	96	1.3	0.00072	7719.NP_001071740.1,7719.NP_001071772.1,7719.NP_001159600.1,7719.XP_002121702.3,7719.XP_002122012.1	ikk-epsilon,nfkbp105,ci-tlr2,XP_002121702.3,XP_002122012.1
CL:6241	Mixed, incl. protein kinase c activity, and map kinase kinase activity	3	18	1.81	0.0019	7719.NP_001071805.1,7719.NP_001071954.1,7719.XP_009861290.1	Raf1,Ci-MAPKK1/2,erk1/2
CL:826	Cytosolic ribosome, and translation elongation factor activity	4	87	1.25	0.0065	7719.NP_001027678.1,7719.XP_002119182.3,7719.XP_002122818.1,7719.XP_002131081.1	RPS13,XP_002119182.3,LOC100176941,XP_002131081.1
CL:5380	Elongin complex, and cullin, conserved site	2	6	2.11	0.0122	7719.XP_002127386.1,7719.XP_002127625.1	LOC100183130,LOC100181702
CL:6245	Mixed, incl. map kinase kinase activity, and g-protein gamma-subunit binding	2	6	2.11	0.0122	7719.NP_001071954.1,7719.XP_009861290.1	Ci-MAPKK1/2,erk1/2
CL:14165	Mixed, incl. citrate synthase, and aspartate/other aminotransferase	2	8	1.99	0.0185	7719.XP_002126101.1,7719.XP_002129160.1	LOC100179315,LOC100184965

## Sheet: sheet10-string PPI network
#node1	node2	node1_string_id	node2_string_id	neighborhood_on_chromosome	gene_fusion	phylogenetic_cooccurrence	homology	coexpression	experimentally_determined_interaction	database_annotated	automated_textmining	combined_score
Ci-MAPKK1/2	Raf1	7719.NP_001071954.1	7719.NP_001071805.1	0	0	0	0.573	0.107	0.985	0.928	0.884	0.999
Ci-MAPKK1/2	erk1/2	7719.NP_001071954.1	7719.XP_009861290.1	0	0	0.361	0.609	0.075	0.984	0.947	0.884	0.999
Cullin-1-like	ikk-epsilon	7719.XP_002123492.1	7719.NP_001071740.1	0	0	0	0	0.052	0.094	0.283	0.183	0.429
Cullin-1-like	nfkbp105	7719.XP_002123492.1	7719.NP_001071772.1	0	0	0	0	0.084	0.179	0.574	0.072	0.662
Cullin-1-like	LOC100183592	7719.XP_002123492.1	7719.XP_002119178.1	0	0	0	0	0.054	0.552	0.271	0.844	0.945
Cullin-1-like	LOC100183130	7719.XP_002123492.1	7719.XP_002127386.1	0	0	0	0.809	0.053	0.061	0.311	0.883	0.445
Cullin-1-like	LOC113474404	7719.XP_002123492.1	7719.XP_002127327.1	0	0	0	0	0.052	0.322	0.270	0.369	0.664
Cullin-1-like	LOC100182035	7719.XP_002123492.1	7719.XP_002126361.1	0	0	0	0	0.042	0.322	0.268	0.475	0.716
Cullin-1-like	LOC100177051	7719.XP_002123492.1	7719.XP_002127965.1	0	0	0	0	0.216	0.702	0.264	0.375	0.878
Cullin-1-like	LOC100176942	7719.XP_002123492.1	7719.XP_009857898.1	0	0	0	0	0.092	0.873	0.270	0.391	0.941
Cullin-1-like	LOC100181702	7719.XP_002123492.1	7719.XP_002127625.1	0	0	0	0	0.051	0.559	0.412	0.882	0.967
Cullin-1-like	XP_002129245.1	7719.XP_002123492.1	7719.XP_002129245.1	0	0	0	0	0.118	0.872	0.264	0.882	0.988
Cullin-1-like	LOC100182516	7719.XP_002123492.1	7719.XP_002131023.1	0	0	0	0	0.051	0.994	0.712	0.908	0.999
Cullin-1-like	XP_002130720.2	7719.XP_002123492.1	7719.XP_002130720.2	0	0	0	0	0.192	0.992	0.771	0.907	0.999
Cullin-1-like	LOC100177208	7719.XP_002123492.1	7719.XP_002124418.1	0	0	0	0	0	0.994	0.771	0.907	0.999
If5-1	RPS13	7719.NP_001071932.1	7719.NP_001027678.1	0	0	0	0	0.308	0.551	0.575	0.149	0.872
If5-1	XP_002129245.1	7719.NP_001071932.1	7719.XP_002129245.1	0	0	0	0	0.118	0.322	0.229	0.048	0.502
If5-1	XP_002131081.1	7719.NP_001071932.1	7719.XP_002131081.1	0	0	0	0	0.201	0	0	0.858	0.881
If5-1	XP_002124984.1	7719.NP_001071932.1	7719.XP_002124984.1	0	0	0.205	0	0.597	0.978	0.946	0.884	0.999
LOC100175627	XP_002131081.1	7719.XP_002120737.1	7719.XP_002131081.1	0	0	0	0	0.403	0	0	0.041	0.403
LOC100175627	XP_002129245.1	7719.XP_002120737.1	7719.XP_002129245.1	0	0	0	0	0.052	0.286	0	0.298	0.483
LOC100175627	LOC100183461	7719.XP_002120737.1	7719.XP_002120886.1	0	0	0.440	0.923	0	0	0.800	0	0.806
LOC100175627	LOC100179315	7719.XP_002120737.1	7719.XP_002126101.1	0	0	0	0	0.052	0	0.900	0.066	0.903
LOC100175627	LOC100184965	7719.XP_002120737.1	7719.XP_002129160.1	0	0	0	0	0	0	0.900	0.081	0.904
LOC100175627	LOC100185199	7719.XP_002120737.1	7719.XP_009862491.1	0	0	0	0	0.050	0	0.900	0.076	0.904
LOC100175879	LOC100183592	7719.XP_009859220.1	7719.XP_002119178.1	0	0	0	0	0.083	0.561	0.646	0.804	0.968
LOC100175879	LOC100177208	7719.XP_009859220.1	7719.XP_002124418.1	0	0	0	0	0.043	0.283	0.343	0.829	0.912
LOC100175879	LOC100182035	7719.XP_009859220.1	7719.XP_002126361.1	0	0	0	0	0.044	0.567	0.574	0.591	0.918
LOC100175879	LOC113474404	7719.XP_009859220.1	7719.XP_002127327.1	0	0	0	0	0.046	0.558	0.573	0.540	0.906
LOC100175879	LOC100181702	7719.XP_009859220.1	7719.XP_002127625.1	0	0	0	0	0.051	0.570	0.446	0.664	0.913
LOC100175879	LOC100177051	7719.XP_009859220.1	7719.XP_002127965.1	0	0	0	0	0.193	0.558	0.646	0.596	0.942
LOC100175879	XP_002129245.1	7719.XP_009859220.1	7719.XP_002129245.1	0	0	0	0	0.043	0.565	0.586	0.852	0.971
LOC100175879	XP_002130720.2	7719.XP_009859220.1	7719.XP_002130720.2	0	0	0	0	0.103	0.595	0.646	0.841	0.976
LOC100175879	LOC100182516	7719.XP_009859220.1	7719.XP_002131023.1	0	0	0	0	0.051	0.790	0.662	0.884	0.991
LOC100175879	LOC100176942	7719.XP_009859220.1	7719.XP_009857898.1	0	0	0	0	0.055	0.558	0.574	0.679	0.935
LOC100176941	RPS13	7719.XP_002122818.1	7719.NP_001027678.1	0	0	0	0	0.764	0.777	0	0.082	0.947
LOC100176941	hsp70	7719.XP_002122818.1	7719.NP_001029006.1	0	0	0	0	0.192	0.063	0	0.297	0.421
LOC100176941	XP_002119182.3	7719.XP_002122818.1	7719.XP_002119182.3	0	0	0	0.930	0.535	0.970	0.740	0.883	0.996
LOC100176941	XP_002131081.1	7719.XP_002122818.1	7719.XP_002131081.1	0	0	0	0	0.815	0.994	0.784	0.896	0.999
LOC100176942	LOC100183592	7719.XP_009857898.1	7719.XP_002119178.1	0	0	0	0	0.193	0.994	0.742	0.861	0.999
LOC100176942	Cullin-1-like	7719.XP_009857898.1	7719.XP_002123492.1	0	0	0	0	0.092	0.873	0.270	0.391	0.941
LOC100176942	LOC100182035	7719.XP_009857898.1	7719.XP_002126361.1	0	0	0	0	0.055	0.994	0.742	0.855	0.999
LOC100176942	LOC113474404	7719.XP_009857898.1	7719.XP_002127327.1	0	0	0	0	0.538	0.994	0.594	0.854	0.999
LOC100176942	LOC100183130	7719.XP_009857898.1	7719.XP_002127386.1	0	0	0	0	0.110	0.568	0.270	0.146	0.728
LOC100176942	LOC100181702	7719.XP_009857898.1	7719.XP_002127625.1	0	0	0	0	0.052	0.562	0.439	0.074	0.755
LOC100176942	LOC100177051	7719.XP_009857898.1	7719.XP_002127965.1	0	0	0	0	0.258	0.994	0.742	0.882	0.999
LOC100176942	XP_002129245.1	7719.XP_009857898.1	7719.XP_002129245.1	0	0	0	0	0.211	0.994	0.713	0.851	0.999
LOC100176942	LOC100182516	7719.XP_009857898.1	7719.XP_002131023.1	0	0	0	0	0.052	0.967	0.556	0.107	0.985
LOC100176942	LOC100175879	7719.XP_009857898.1	7719.XP_009859220.1	0	0	0	0	0.055	0.558	0.574	0.679	0.935
LOC100177051	LOC100183592	7719.XP_002127965.1	7719.XP_002119178.1	0	0	0	0	0.198	0.994	0.771	0.851	0.999
LOC100177051	Cullin-1-like	7719.XP_002127965.1	7719.XP_002123492.1	0	0	0	0	0.216	0.702	0.264	0.375	0.878
LOC100177051	LOC100182035	7719.XP_002127965.1	7719.XP_002126361.1	0	0	0	0	0.103	0.994	0.771	0.846	0.999
LOC100177051	LOC113474404	7719.XP_002127965.1	7719.XP_002127327.1	0	0	0	0	0.091	0.993	0.747	0.816	0.999
LOC100177051	LOC100183130	7719.XP_002127965.1	7719.XP_002127386.1	0	0	0	0	0.184	0.975	0.247	0.148	0.985
LOC100177051	LOC100181702	7719.XP_002127965.1	7719.XP_002127625.1	0	0	0	0	0.052	0.336	0.441	0.172	0.669
LOC100177051	LOC100182516	7719.XP_002127965.1	7719.XP_002131023.1	0	0	0	0	0.054	0.561	0.572	0.395	0.878
LOC100177051	LOC100175879	7719.XP_002127965.1	7719.XP_009859220.1	0	0	0	0	0.193	0.558	0.646	0.596	0.942
LOC100177051	XP_002129245.1	7719.XP_002127965.1	7719.XP_002129245.1	0	0	0	0	0.522	0.992	0.752	0.852	0.999
LOC100177051	LOC100176942	7719.XP_002127965.1	7719.XP_009857898.1	0	0	0	0	0.258	0.994	0.742	0.882	0.999
LOC100177208	Cullin-1-like	7719.XP_002124418.1	7719.XP_002123492.1	0	0	0	0	0	0.994	0.771	0.907	0.999
LOC100177208	XP_002129245.1	7719.XP_002124418.1	7719.XP_002129245.1	0	0	0	0	0	0.128	0.257	0.497	0.645
LOC100177208	XP_002130720.2	7719.XP_002124418.1	7719.XP_002130720.2	0	0	0	0	0.051	0	0.397	0.508	0.693
LOC100177208	LOC100183130	7719.XP_002124418.1	7719.XP_002127386.1	0	0	0	0	0	0.283	0.343	0.680	0.836
LOC100177208	LOC100181702	7719.XP_002124418.1	7719.XP_002127625.1	0	0	0	0	0.052	0.552	0.438	0.531	0.873
LOC100177208	LOC100175879	7719.XP_002124418.1	7719.XP_009859220.1	0	0	0	0	0.043	0.283	0.343	0.829	0.912
LOC100177208	LOC100182516	7719.XP_002124418.1	7719.XP_002131023.1	0	0	0	0	0.051	0.975	0.696	0.881	0.999
LOC100179315	LOC100175627	7719.XP_002126101.1	7719.XP_002120737.1	0	0	0	0	0.052	0	0.900	0.066	0.903
LOC100179315	LOC100183461	7719.XP_002126101.1	7719.XP_002120886.1	0	0	0	0	0.052	0	0.900	0.066	0.903
LOC100179315	XP_002131081.1	7719.XP_002126101.1	7719.XP_002131081.1	0	0	0	0	0.116	0	0	0.538	0.574
LOC100179315	LOC100184965	7719.XP_002126101.1	7719.XP_002129160.1	0	0	0.449	0.919	0.204	0.188	0.800	0.867	0.873
LOC100179315	LOC100185199	7719.XP_002126101.1	7719.XP_009862491.1	0.105	0	0	0	0	0	0.926	0.141	0.938
LOC100181702	LOC100183592	7719.XP_002127625.1	7719.XP_002119178.1	0	0	0	0	0.053	0.551	0.441	0.525	0.871
LOC100181702	Cullin-1-like	7719.XP_002127625.1	7719.XP_002123492.1	0	0	0	0	0.051	0.559	0.412	0.882	0.967
LOC100181702	LOC100177208	7719.XP_002127625.1	7719.XP_002124418.1	0	0	0	0	0.052	0.552	0.438	0.531	0.873
LOC100181702	LOC100182035	7719.XP_002127625.1	7719.XP_002126361.1	0	0	0	0	0.052	0.324	0.428	0.524	0.802
LOC100181702	LOC113474404	7719.XP_002127625.1	7719.XP_002127327.1	0	0	0	0	0.056	0.321	0.436	0.174	0.661
LOC100181702	LOC100183130	7719.XP_002127625.1	7719.XP_002127386.1	0	0	0	0	0.051	0.566	0.537	0.882	0.974
LOC100181702	LOC100182516	7719.XP_002127625.1	7719.XP_002131023.1	0	0	0	0.916	0.155	0.305	0.282	0.883	0.575
LOC100181702	LOC100177051	7719.XP_002127625.1	7719.XP_002127965.1	0	0	0	0	0.052	0.336	0.441	0.172	0.669
LOC100181702	LOC100176942	7719.XP_002127625.1	7719.XP_009857898.1	0	0	0	0	0.052	0.562	0.439	0.074	0.755
LOC100181702	XP_002129245.1	7719.XP_002127625.1	7719.XP_002129245.1	0	0	0	0	0.084	0.551	0.439	0.625	0.901
LOC100181702	XP_002130720.2	7719.XP_002127625.1	7719.XP_002130720.2	0	0	0	0	0	0.405	0.500	0.706	0.904
LOC100181702	LOC100175879	7719.XP_002127625.1	7719.XP_009859220.1	0	0	0	0	0.051	0.570	0.446	0.664	0.913
LOC100182035	LOC100183592	7719.XP_002126361.1	7719.XP_002119178.1	0	0	0	0	0.258	0.988	0.771	0.882	0.999
LOC100182035	Cullin-1-like	7719.XP_002126361.1	7719.XP_002123492.1	0	0	0	0	0.042	0.322	0.268	0.475	0.716
LOC100182035	XP_002130720.2	7719.XP_002126361.1	7719.XP_002130720.2	0	0	0	0	0.119	0	0	0.501	0.541
LOC100182035	LOC100183130	7719.XP_002126361.1	7719.XP_002127386.1	0	0	0	0	0.051	0.581	0.268	0.394	0.800
LOC100182035	LOC100181702	7719.XP_002126361.1	7719.XP_002127625.1	0	0	0	0	0.052	0.324	0.428	0.524	0.802
LOC100182035	LOC100175879	7719.XP_002126361.1	7719.XP_009859220.1	0	0	0	0	0.044	0.567	0.574	0.591	0.918
LOC100182035	LOC100182516	7719.XP_002126361.1	7719.XP_002131023.1	0	0	0	0	0.053	0.559	0.535	0.884	0.974
LOC100182035	LOC100177051	7719.XP_002126361.1	7719.XP_002127965.1	0	0	0	0	0.103	0.994	0.771	0.846	0.999
LOC100182035	LOC100176942	7719.XP_002126361.1	7719.XP_009857898.1	0	0	0	0	0.055	0.994	0.742	0.855	0.999
LOC100182035	XP_002129245.1	7719.XP_002126361.1	7719.XP_002129245.1	0	0	0	0	0.165	0.989	0.752	0.882	0.999
LOC100182035	LOC113474404	7719.XP_002126361.1	7719.XP_002127327.1	0	0	0	0	0.086	0.989	0.747	0.873	0.999
LOC100182428	ikk-epsilon	7719.XP_002127508.1	7719.NP_001071740.1	0	0	0	0	0	0.269	0.285	0.052	0.461
LOC100182428	nfkbp105	7719.XP_002127508.1	7719.NP_001071772.1	0	0	0	0	0.052	0.290	0	0.640	0.736
LOC100182516	nfkbp105	7719.XP_002131023.1	7719.NP_001071772.1	0	0	0	0	0.052	0.125	0.412	0.046	0.472
LOC100182516	LOC100183592	7719.XP_002131023.1	7719.XP_002119178.1	0	0	0	0	0.070	0.788	0.572	0.773	0.978
LOC100182516	Cullin-1-like	7719.XP_002131023.1	7719.XP_002123492.1	0	0	0	0	0.051	0.994	0.712	0.908	0.999
LOC100182516	LOC100177208	7719.XP_002131023.1	7719.XP_002124418.1	0	0	0	0	0.051	0.975	0.696	0.881	0.999
LOC100182516	LOC100182035	7719.XP_002131023.1	7719.XP_002126361.1	0	0	0	0	0.053	0.559	0.535	0.884	0.974
LOC100182516	LOC113474404	7719.XP_002131023.1	7719.XP_002127327.1	0	0	0	0	0.056	0.551	0.534	0.174	0.815
LOC100182516	LOC100183130	7719.XP_002131023.1	7719.XP_002127386.1	0	0	0	0	0.051	0.992	0.685	0.908	0.999
LOC100182516	LOC100181702	7719.XP_002131023.1	7719.XP_002127625.1	0	0	0	0.916	0.155	0.305	0.282	0.883	0.575
LOC100182516	LOC100177051	7719.XP_002131023.1	7719.XP_002127965.1	0	0	0	0	0.054	0.561	0.572	0.395	0.878
LOC100182516	XP_002129245.1	7719.XP_002131023.1	7719.XP_002129245.1	0	0	0	0	0.084	0.788	0.560	0.847	0.985
LOC100182516	XP_002130720.2	7719.XP_002131023.1	7719.XP_002130720.2	0	0	0	0	0.052	0.977	0.572	0.882	0.998
LOC100182516	LOC100176942	7719.XP_002131023.1	7719.XP_009857898.1	0	0	0	0	0.052	0.967	0.556	0.107	0.985
LOC100182516	LOC100175879	7719.XP_002131023.1	7719.XP_009859220.1	0	0	0	0	0.051	0.790	0.662	0.884	0.991
LOC100183130	LOC100183592	7719.XP_002127386.1	7719.XP_002119178.1	0	0	0	0	0.134	0.558	0.271	0.180	0.740
LOC100183130	Cullin-1-like	7719.XP_002127386.1	7719.XP_002123492.1	0	0	0	0.809	0.053	0.061	0.311	0.883	0.445
LOC100183130	LOC100177208	7719.XP_002127386.1	7719.XP_002124418.1	0	0	0	0	0	0.283	0.343	0.680	0.836
LOC100183130	LOC100182035	7719.XP_002127386.1	7719.XP_002126361.1	0	0	0	0	0.051	0.581	0.268	0.394	0.800
LOC100183130	LOC113474404	7719.XP_002127386.1	7719.XP_002127327.1	0	0	0	0	0.051	0.384	0.270	0.116	0.572
LOC100183130	LOC100176942	7719.XP_002127386.1	7719.XP_009857898.1	0	0	0	0	0.110	0.568	0.270	0.146	0.728
LOC100183130	LOC100181702	7719.XP_002127386.1	7719.XP_002127625.1	0	0	0	0	0.051	0.566	0.537	0.882	0.974
LOC100183130	XP_002129245.1	7719.XP_002127386.1	7719.XP_002129245.1	0	0	0	0	0.054	0.933	0.148	0.732	0.983
LOC100183130	XP_002130720.2	7719.XP_002127386.1	7719.XP_002130720.2	0	0	0	0	0.103	0.873	0.397	0.814	0.985
LOC100183130	LOC100177051	7719.XP_002127386.1	7719.XP_002127965.1	0	0	0	0	0.184	0.975	0.247	0.148	0.985
LOC100183130	LOC100182516	7719.XP_002127386.1	7719.XP_002131023.1	0	0	0	0	0.051	0.992	0.685	0.908	0.999
LOC100183461	LOC100175627	7719.XP_002120886.1	7719.XP_002120737.1	0	0	0.440	0.923	0	0	0.800	0	0.806
LOC100183461	XP_002131081.1	7719.XP_002120886.1	7719.XP_002131081.1	0	0	0	0	0.403	0	0	0.041	0.403
LOC100183461	XP_002129245.1	7719.XP_002120886.1	7719.XP_002129245.1	0	0	0	0	0.052	0.286	0	0.298	0.483
LOC100183461	LOC100179315	7719.XP_002120886.1	7719.XP_002126101.1	0	0	0	0	0.052	0	0.900	0.066	0.903
LOC100183461	LOC100184965	7719.XP_002120886.1	7719.XP_002129160.1	0	0	0	0	0	0	0.900	0.081	0.904
LOC100183461	LOC100185199	7719.XP_002120886.1	7719.XP_009862491.1	0	0	0	0	0.050	0	0.900	0.076	0.904
LOC100183592	LOC100183130	7719.XP_002119178.1	7719.XP_002127386.1	0	0	0	0	0.134	0.558	0.271	0.180	0.740
LOC100183592	XP_002130720.2	7719.XP_002119178.1	7719.XP_002130720.2	0	0	0	0	0.174	0	0	0.770	0.801
LOC100183592	LOC100181702	7719.XP_002119178.1	7719.XP_002127625.1	0	0	0	0	0.053	0.551	0.441	0.525	0.871
LOC100183592	Cullin-1-like	7719.XP_002119178.1	7719.XP_002123492.1	0	0	0	0	0.054	0.552	0.271	0.844	0.945
LOC100183592	LOC100175879	7719.XP_002119178.1	7719.XP_009859220.1	0	0	0	0	0.083	0.561	0.646	0.804	0.968
LOC100183592	LOC100182516	7719.XP_002119178.1	7719.XP_002131023.1	0	0	0	0	0.070	0.788	0.572	0.773	0.978
LOC100183592	LOC113474404	7719.XP_002119178.1	7719.XP_002127327.1	0	0	0	0	0.154	0.989	0.747	0.884	0.999
LOC100183592	LOC100182035	7719.XP_002119178.1	7719.XP_002126361.1	0	0	0	0	0.258	0.988	0.771	0.882	0.999
LOC100183592	XP_002129245.1	7719.XP_002119178.1	7719.XP_002129245.1	0	0	0	0	0.534	0.994	0.752	0.884	0.999
LOC100183592	LOC100176942	7719.XP_002119178.1	7719.XP_009857898.1	0	0	0	0	0.193	0.994	0.742	0.861	0.999
LOC100183592	LOC100177051	7719.XP_002119178.1	7719.XP_002127965.1	0	0	0	0	0.198	0.994	0.771	0.851	0.999
LOC100184965	LOC100175627	7719.XP_002129160.1	7719.XP_002120737.1	0	0	0	0	0	0	0.900	0.081	0.904
LOC100184965	LOC100183461	7719.XP_002129160.1	7719.XP_002120886.1	0	0	0	0	0	0	0.900	0.081	0.904
LOC100184965	LOC100179315	7719.XP_002129160.1	7719.XP_002126101.1	0	0	0.449	0.919	0.204	0.188	0.800	0.867	0.873
LOC100184965	XP_002131081.1	7719.XP_002129160.1	7719.XP_002131081.1	0	0	0	0	0.096	0	0	0.369	0.405
LOC100184965	LOC100185199	7719.XP_002129160.1	7719.XP_009862491.1	0.105	0	0	0	0.051	0	0.926	0.141	0.939
LOC100185199	LOC100175627	7719.XP_009862491.1	7719.XP_002120737.1	0	0	0	0	0.050	0	0.900	0.076	0.904
LOC100185199	LOC100183461	7719.XP_009862491.1	7719.XP_002120886.1	0	0	0	0	0.050	0	0.900	0.076	0.904
LOC100185199	LOC100179315	7719.XP_009862491.1	7719.XP_002126101.1	0.105	0	0	0	0	0	0.926	0.141	0.938
LOC100185199	LOC100184965	7719.XP_009862491.1	7719.XP_002129160.1	0.105	0	0	0	0.051	0	0.926	0.141	0.939
LOC113474404	LOC100183592	7719.XP_002127327.1	7719.XP_002119178.1	0	0	0	0	0.154	0.989	0.747	0.884	0.999
LOC113474404	Cullin-1-like	7719.XP_002127327.1	7719.XP_002123492.1	0	0	0	0	0.052	0.322	0.270	0.369	0.664
LOC113474404	LOC100182035	7719.XP_002127327.1	7719.XP_002126361.1	0	0	0	0	0.086	0.989	0.747	0.873	0.999
LOC113474404	XP_002130720.2	7719.XP_002127327.1	7719.XP_002130720.2	0	0	0	0	0.052	0.049	0	0.487	0.497
LOC113474404	LOC100183130	7719.XP_002127327.1	7719.XP_002127386.1	0	0	0	0	0.051	0.384	0.270	0.116	0.572
LOC113474404	LOC100181702	7719.XP_002127327.1	7719.XP_002127625.1	0	0	0	0	0.056	0.321	0.436	0.174	0.661
LOC113474404	LOC100182516	7719.XP_002127327.1	7719.XP_002131023.1	0	0	0	0	0.056	0.551	0.534	0.174	0.815
LOC113474404	LOC100175879	7719.XP_002127327.1	7719.XP_009859220.1	0	0	0	0	0.046	0.558	0.573	0.540	0.906
LOC113474404	LOC100177051	7719.XP_002127327.1	7719.XP_002127965.1	0	0	0	0	0.091	0.993	0.747	0.816	0.999
LOC113474404	LOC100176942	7719.XP_002127327.1	7719.XP_009857898.1	0	0	0	0	0.538	0.994	0.594	0.854	0.999
LOC113474404	XP_002129245.1	7719.XP_002127327.1	7719.XP_002129245.1	0	0	0	0	0.183	0.991	0.744	0.882	0.999
RPS13	XP_002129245.1	7719.NP_001027678.1	7719.XP_002129245.1	0	0	0	0	0.092	0.247	0.255	0	0.446
RPS13	XP_002119182.3	7719.NP_001027678.1	7719.XP_002119182.3	0	0	0	0	0.614	0.554	0	0.071	0.826
RPS13	If5-1	7719.NP_001027678.1	7719.NP_001071932.1	0	0	0	0	0.308	0.551	0.575	0.149	0.872
RPS13	XP_002124984.1	7719.NP_001027678.1	7719.XP_002124984.1	0.087	0	0	0	0.502	0.558	0.616	0	0.912
RPS13	LOC100176941	7719.NP_001027678.1	7719.XP_002122818.1	0	0	0	0	0.764	0.777	0	0.082	0.947
RPS13	XP_002131081.1	7719.NP_001027678.1	7719.XP_002131081.1	0	0	0	0	0.994	0	0	0.895	0.999
Raf1	nfkbp105	7719.NP_001071805.1	7719.NP_001071772.1	0	0	0	0	0	0.102	0.391	0.048	0.433
Raf1	erk1/2	7719.NP_001071805.1	7719.XP_009861290.1	0	0	0	0.592	0.084	0.777	0.620	0.883	0.945
Raf1	Ci-MAPKK1/2	7719.NP_001071805.1	7719.NP_001071954.1	0	0	0	0.573	0.107	0.985	0.928	0.884	0.999
XP_002119182.3	RPS13	7719.XP_002119182.3	7719.NP_001027678.1	0	0	0	0	0.614	0.554	0	0.071	0.826
XP_002119182.3	LOC100176941	7719.XP_002119182.3	7719.XP_002122818.1	0	0	0	0.930	0.535	0.970	0.740	0.883	0.996
XP_002119182.3	XP_002131081.1	7719.XP_002119182.3	7719.XP_002131081.1	0	0	0	0	0.815	0.994	0.784	0.870	0.999
XP_002121702.3	ikk-epsilon	7719.XP_002121702.3	7719.NP_001071740.1	0	0	0	0	0.051	0.169	0.414	0.803	0.896
XP_002121702.3	nfkbp105	7719.XP_002121702.3	7719.NP_001071772.1	0	0	0	0	0.053	0	0.742	0.843	0.958
XP_002121702.3	ci-tlr2	7719.XP_002121702.3	7719.NP_001159600.1	0	0	0	0	0.054	0.555	0.677	0.910	0.986
XP_002121702.3	XP_002122012.1	7719.XP_002121702.3	7719.XP_002122012.1	0	0	0	0	0.051	0.991	0.645	0.910	0.999
XP_002122012.1	ikk-epsilon	7719.XP_002122012.1	7719.NP_001071740.1	0	0	0	0.551	0.051	0.073	0.327	0.372	0.456
XP_002122012.1	nfkbp105	7719.XP_002122012.1	7719.NP_001071772.1	0	0	0	0	0.047	0.102	0.441	0.373	0.659
XP_002122012.1	ci-tlr2	7719.XP_002122012.1	7719.NP_001159600.1	0	0	0	0	0.051	0.173	0.645	0.845	0.951
XP_002122012.1	XP_002121702.3	7719.XP_002122012.1	7719.XP_002121702.3	0	0	0	0	0.051	0.991	0.645	0.910	0.999
XP_002124984.1	RPS13	7719.XP_002124984.1	7719.NP_001027678.1	0.087	0	0	0	0.502	0.558	0.616	0	0.912
XP_002124984.1	hsp70	7719.XP_002124984.1	7719.NP_001029006.1	0	0	0	0	0.431	0.062	0	0.054	0.451
XP_002124984.1	If5-1	7719.XP_002124984.1	7719.NP_001071932.1	0	0	0.205	0	0.597	0.978	0.946	0.884	0.999
XP_002124984.1	XP_002129245.1	7719.XP_002124984.1	7719.XP_002129245.1	0	0	0	0	0.130	0.172	0.228	0.070	0.413
XP_002124984.1	XP_002131081.1	7719.XP_002124984.1	7719.XP_002131081.1	0	0	0	0	0.994	0.050	0	0.076	0.994
XP_002129245.1	RPS13	7719.XP_002129245.1	7719.NP_001027678.1	0	0	0	0	0.092	0.247	0.255	0	0.446
XP_002129245.1	If5-1	7719.XP_002129245.1	7719.NP_001071932.1	0	0	0	0	0.118	0.322	0.229	0.048	0.502
XP_002129245.1	LOC100183592	7719.XP_002129245.1	7719.XP_002119178.1	0	0	0	0	0.534	0.994	0.752	0.884	0.999
XP_002129245.1	LOC100175627	7719.XP_002129245.1	7719.XP_002120737.1	0	0	0	0	0.052	0.286	0	0.298	0.483
XP_002129245.1	LOC100183461	7719.XP_002129245.1	7719.XP_002120886.1	0	0	0	0	0.052	0.286	0	0.298	0.483
XP_002129245.1	Cullin-1-like	7719.XP_002129245.1	7719.XP_002123492.1	0	0	0	0	0.118	0.872	0.264	0.882	0.988
XP_002129245.1	LOC100177208	7719.XP_002129245.1	7719.XP_002124418.1	0	0	0	0	0	0.128	0.257	0.497	0.645
XP_002129245.1	XP_002124984.1	7719.XP_002129245.1	7719.XP_002124984.1	0	0	0	0	0.130	0.172	0.228	0.070	0.413
XP_002129245.1	LOC100182035	7719.XP_002129245.1	7719.XP_002126361.1	0	0	0	0	0.165	0.989	0.752	0.882	0.999
XP_002129245.1	LOC113474404	7719.XP_002129245.1	7719.XP_002127327.1	0	0	0	0	0.183	0.991	0.744	0.882	0.999
XP_002129245.1	LOC100183130	7719.XP_002129245.1	7719.XP_002127386.1	0	0	0	0	0.054	0.933	0.148	0.732	0.983
XP_002129245.1	LOC100181702	7719.XP_002129245.1	7719.XP_002127625.1	0	0	0	0	0.084	0.551	0.439	0.625	0.901
XP_002129245.1	LOC100177051	7719.XP_002129245.1	7719.XP_002127965.1	0	0	0	0	0.522	0.992	0.752	0.852	0.999
XP_002129245.1	XP_002130720.2	7719.XP_002129245.1	7719.XP_002130720.2	0	0	0	0	0.073	0.080	0.050	0.881	0.890
XP_002129245.1	LOC100175879	7719.XP_002129245.1	7719.XP_009859220.1	0	0	0	0	0.043	0.565	0.586	0.852	0.971
XP_002129245.1	LOC100182516	7719.XP_002129245.1	7719.XP_002131023.1	0	0	0	0	0.084	0.788	0.560	0.847	0.985
XP_002129245.1	LOC100176942	7719.XP_002129245.1	7719.XP_009857898.1	0	0	0	0	0.211	0.994	0.713	0.851	0.999
XP_002130720.2	LOC100183592	7719.XP_002130720.2	7719.XP_002119178.1	0	0	0	0	0.174	0	0	0.770	0.801
XP_002130720.2	Cullin-1-like	7719.XP_002130720.2	7719.XP_002123492.1	0	0	0	0	0.192	0.992	0.771	0.907	0.999
XP_002130720.2	LOC100177208	7719.XP_002130720.2	7719.XP_002124418.1	0	0	0	0	0.051	0	0.397	0.508	0.693
XP_002130720.2	LOC100182035	7719.XP_002130720.2	7719.XP_002126361.1	0	0	0	0	0.119	0	0	0.501	0.541
XP_002130720.2	LOC113474404	7719.XP_002130720.2	7719.XP_002127327.1	0	0	0	0	0.052	0.049	0	0.487	0.497
XP_002130720.2	LOC100183130	7719.XP_002130720.2	7719.XP_002127386.1	0	0	0	0	0.103	0.873	0.397	0.814	0.985
XP_002130720.2	LOC100181702	7719.XP_002130720.2	7719.XP_002127625.1	0	0	0	0	0	0.405	0.500	0.706	0.904
XP_002130720.2	XP_002129245.1	7719.XP_002130720.2	7719.XP_002129245.1	0	0	0	0	0.073	0.080	0.050	0.881	0.890
XP_002130720.2	LOC100175879	7719.XP_002130720.2	7719.XP_009859220.1	0	0	0	0	0.103	0.595	0.646	0.841	0.976
XP_002130720.2	LOC100182516	7719.XP_002130720.2	7719.XP_002131023.1	0	0	0	0	0.052	0.977	0.572	0.882	0.998
XP_002131081.1	RPS13	7719.XP_002131081.1	7719.NP_001027678.1	0	0	0	0	0.994	0	0	0.895	0.999
XP_002131081.1	hsp70	7719.XP_002131081.1	7719.NP_001029006.1	0	0	0	0	0.257	0.317	0	0.307	0.617
XP_002131081.1	If5-1	7719.XP_002131081.1	7719.NP_001071932.1	0	0	0	0	0.201	0	0	0.858	0.881
XP_002131081.1	XP_002119182.3	7719.XP_002131081.1	7719.XP_002119182.3	0	0	0	0	0.815	0.994	0.784	0.870	0.999
XP_002131081.1	LOC100175627	7719.XP_002131081.1	7719.XP_002120737.1	0	0	0	0	0.403	0	0	0.041	0.403
XP_002131081.1	LOC100183461	7719.XP_002131081.1	7719.XP_002120886.1	0	0	0	0	0.403	0	0	0.041	0.403
XP_002131081.1	LOC100176941	7719.XP_002131081.1	7719.XP_002122818.1	0	0	0	0	0.815	0.994	0.784	0.896	0.999
XP_002131081.1	XP_002124984.1	7719.XP_002131081.1	7719.XP_002124984.1	0	0	0	0	0.994	0.050	0	0.076	0.994
XP_002131081.1	LOC100179315	7719.XP_002131081.1	7719.XP_002126101.1	0	0	0	0	0.116	0	0	0.538	0.574
XP_002131081.1	LOC100184965	7719.XP_002131081.1	7719.XP_002129160.1	0	0	0	0	0.096	0	0	0.369	0.405
ci-tlr2	hsp70	7719.NP_001159600.1	7719.NP_001029006.1	0	0	0	0	0.043	0.107	0	0.389	0.432
ci-tlr2	ikk-epsilon	7719.NP_001159600.1	7719.NP_001071740.1	0	0	0	0	0.053	0.078	0.328	0.355	0.570
ci-tlr2	erk1/2	7719.NP_001159600.1	7719.XP_009861290.1	0	0	0	0	0	0.053	0.058	0.389	0.407
ci-tlr2	XP_002122012.1	7719.NP_001159600.1	7719.XP_002122012.1	0	0	0	0	0.051	0.173	0.645	0.845	0.951
ci-tlr2	XP_002121702.3	7719.NP_001159600.1	7719.XP_002121702.3	0	0	0	0	0.054	0.555	0.677	0.910	0.986
erk1/2	hsp70	7719.XP_009861290.1	7719.NP_001029006.1	0	0	0	0	0	0.108	0.417	0.176	0.534
erk1/2	nfkbp105	7719.XP_009861290.1	7719.NP_001071772.1	0	0	0	0	0	0.120	0.620	0.170	0.698
erk1/2	Raf1	7719.XP_009861290.1	7719.NP_001071805.1	0	0	0	0.592	0.084	0.777	0.620	0.883	0.945
erk1/2	Ci-MAPKK1/2	7719.XP_009861290.1	7719.NP_001071954.1	0	0	0.361	0.609	0.075	0.984	0.947	0.884	0.999
erk1/2	ci-tlr2	7719.XP_009861290.1	7719.NP_001159600.1	0	0	0	0	0	0.053	0.058	0.389	0.407
hsp70	LOC100176941	7719.NP_001029006.1	7719.XP_002122818.1	0	0	0	0	0.192	0.063	0	0.297	0.421
hsp70	ci-tlr2	7719.NP_001029006.1	7719.NP_001159600.1	0	0	0	0	0.043	0.107	0	0.389	0.432
hsp70	XP_002124984.1	7719.NP_001029006.1	7719.XP_002124984.1	0	0	0	0	0.431	0.062	0	0.054	0.451
hsp70	erk1/2	7719.NP_001029006.1	7719.XP_009861290.1	0	0	0	0	0	0.108	0.417	0.176	0.534
hsp70	XP_002131081.1	7719.NP_001029006.1	7719.XP_002131081.1	0	0	0	0	0.257	0.317	0	0.307	0.617
ikk-epsilon	Cullin-1-like	7719.NP_001071740.1	7719.XP_002123492.1	0	0	0	0	0.052	0.094	0.283	0.183	0.429
ikk-epsilon	XP_002122012.1	7719.NP_001071740.1	7719.XP_002122012.1	0	0	0	0.551	0.051	0.073	0.327	0.372	0.456
ikk-epsilon	LOC100182428	7719.NP_001071740.1	7719.XP_002127508.1	0	0	0	0	0	0.269	0.285	0.052	0.461
ikk-epsilon	ci-tlr2	7719.NP_001071740.1	7719.NP_001159600.1	0	0	0	0	0.053	0.078	0.328	0.355	0.570
ikk-epsilon	nfkbp105	7719.NP_001071740.1	7719.NP_001071772.1	0	0	0	0	0.052	0.269	0.285	0.294	0.603
ikk-epsilon	XP_002121702.3	7719.NP_001071740.1	7719.XP_002121702.3	0	0	0	0	0.051	0.169	0.414	0.803	0.896
nfkbp105	ikk-epsilon	7719.NP_001071772.1	7719.NP_001071740.1	0	0	0	0	0.052	0.269	0.285	0.294	0.603
nfkbp105	Raf1	7719.NP_001071772.1	7719.NP_001071805.1	0	0	0	0	0	0.102	0.391	0.048	0.433
nfkbp105	LOC100182516	7719.NP_001071772.1	7719.XP_002131023.1	0	0	0	0	0.052	0.125	0.412	0.046	0.472
nfkbp105	XP_002122012.1	7719.NP_001071772.1	7719.XP_002122012.1	0	0	0	0	0.047	0.102	0.441	0.373	0.659
nfkbp105	Cullin-1-like	7719.NP_001071772.1	7719.XP_002123492.1	0	0	0	0	0.084	0.179	0.574	0.072	0.662
nfkbp105	erk1/2	7719.NP_001071772.1	7719.XP_009861290.1	0	0	0	0	0	0.120	0.620	0.170	0.698
nfkbp105	LOC100182428	7719.NP_001071772.1	7719.XP_002127508.1	0	0	0	0	0.052	0.290	0	0.640	0.736
nfkbp105	XP_002121702.3	7719.NP_001071772.1	7719.XP_002121702.3	0	0	0	0	0.053	0	0.742	0.843	0.958

[truncated: 4 more sheets: sheet11-BP enrichment, sheet12-mf enrichment, sheet 13-cc enrichmetn, sheet14-kegg string]
