# Supplementary material for: Transcriptomic and Bioinformatic Analyses Identifying a Central Mif-Cop9-Nf-kB Signaling Network in Innate Immunity Response of Ciona robusta
Source: Int J Mol Sci. 2023 Feb 18;24(4):4112. doi: 10.3390/ijms24044112 (PMC9960688; doi:10.3390/ijms24044112)
Supplement: Supplementary file 1 [file ijms-24-04112-s001.zip › FIle S2.xlsx]

## Sheet: mirnas id
cin-miR-4011	ENSCING00000021193
cin-miR-4019	ENSCING00000025043
cin-miR-4024	ENSCING00000021882
cin-miR-4034	ENSCING00000018691
cin-miR-4053	ENSCING00000020571
cin-miR-4056	ENSCING00000021074
cin-miR-4069	ENSCING00000021942
cin-miR-4075	ENSCING00000025167
cin-miR-4089	ENSCING00000020134
cin-miR-4094	ENSCING00000022222
cin-miR-4098	ENSCING00000021981
cin-miR-4109	ENSCING00000022889
cin-miR-4144	ENSCING00000019473
cin-miR-4163	ENSCING00000020782
cin-miR-4183	ENSCING00000021879
cin-miR-4186	ENSCING00000020139
cin-miR-4187	ENSCING00000024515
cin-miR-4189	ENSCING00000018460
cin-miR-4197	ENSCING00000023707
cin-miR-4200	ENSCING00000021921
cin-miR-5596b	ENSCING00000020725
cin-miR-5598	ENSCING00000021178
cin-miR-5600	ENSCING00000017949
cin-miR-5605	ENSCING00000023578
cin-miR-5609	ENSCING00000024461
cin-miR-5611	ENSCING00000023047

## Sheet: 4011a
Accession	id	Query start	Query end	Subject start	Subject end	Strand	Score	Evalue	Alignment
MIMAT0016508	cin-miR-4011a-5p	1	20	1	20	+	100	0.006	Align
MIMAT0016509	cin-miR-4011a-3p	39	58	1	20	+	100	0.006	Align
MIMAT0016510	cin-miR-4011b-5p	1	19	2	20	+	68	2.9	Align
MIMAT0029758	cbn-miR-7620b	32	48	5	21	-	67	3.5	Align
MIMAT0050330	mdo-miR-12383-3p	4	16	8	20	-	65	5.2	Align
MIMAT0012151	sme-miR-7d-3p	35	54	2	21	+	64	6.3	Align
MIMAT0026540	gga-miR-34b-3p	16	35	3	22	-	64	6.3	Align
MIMAT0004676	hsa-miR-34b-3p	3	20	1	18	-	63	7.6	Align
MIMAT0006174	mml-miR-34b	3	20	1	18	-	63	7.6	Align
MIMAT0008113	ptr-miR-34b	3	20	1	18	-	63	7.6	Align
MIMAT0015741	ppy-miR-34b	3	20	1	18	-	63	7.6	Align
MIMAT0034891	efu-miR-34b	3	20	1	18	-	63	7.6	Align
MIMAT0050252	mdo-miR-34d-5p	3	20	5	22	+	63	7.6	Align

## Sheet: 4019
Accession	ID	Query start	Query end	Subject start	Subject end	Strand	Score	Evalue	Alignment
MIMAT0016526	cin-miR-4019-5p	1	20	1	20	+	100	0.006	Align
MIMAT0016527	cin-miR-4019-3p	34	53	1	20	+	100	0.006	Align
MIMAT0016528	cin-miR-4018a-5p	34	53	1	20	-	100	0.006	Align
MIMAT0016529	cin-miR-4018a-3p	1	20	1	20	-	100	0.006	Align

## Sheet: 4024
Accession	ID	Query start	Query end	Subject start	Subject end	Strand	Score	Evalue	Alignment
MIMAT0016540	cin-miR-4024-3p	56	75	1	20	+	100	0.007	Align
MIMAT0016539	cin-miR-4024-5p	1	19	1	19	+	95	0.017	Align
MIMAT0009979	hsa-miR-2054	41	56	5	20	-	71	1.7	Align
MIMAT0016540	cin-miR-4024-3p	5	21	2	18	-	67	3.7	Align
MIMAT0020204	dme-miR-4974-3p	42	61	1	20	+	64	6.5	Align
MIMAT0017740	ath-miR774b-3p	48	63	2	17	+	62	9.5	Align

## Sheet: 4034
Accession	ID	Query start	Query end	Subject start	Subject end	Strand	Score	Evalue	Alignment
MIMAT0016557	cin-miR-4034-5p	1	20	1	20	+	100	0.006	Align
MIMAT0016558	cin-miR-4034-3p	36	55	1	20	+	100	0.006	Align
MIMAT0004249	ath-miR831-3p	24	42	2	20	+	68	2.7	Align
MIMAT0020152	dme-miR-4943-3p	2	19	5	22	+	63	7.0	Align

## Sheet: 4053
Accession	ID	Query start	Query end	Subject start	Subject end	Strand	Score	Evalue	Alignment
MIMAT0016596	cin-miR-4053-3p	41	62	1	22	+	110	0.001	Align
MIMAT0016595	cin-miR-4053-5p	1	19	1	19	+	95	0.018	Align

## Sheet: 4056
Accession	ID	Query start	Query end	Subject start	Subject end	Strand	Score	Evalue	Alignment
MIMAT0016601	cin-miR-4056-5p	1	23	1	23	+	115	0.0003	Align
MIMAT0016602	cin-miR-4056-3p	34	53	1	20	+	100	0.006	Align

## Sheet: 4069
Accession	ID	Query start	Query end	Subject start	Subject end	Strand	Score	Evalue	Alignment
MIMAT0016626	cin-miR-4069-5p	1	19	1	19	+	95	0.016	Align
MIMAT0016627	cin-miR-4069-3p	39	57	1	19	+	95	0.016	Align

## Sheet: 4075
Accession	ID	Query start	Query end	Subject start	Subject end	Strand	Score	Evalue	Alignment
MIMAT0016638	cin-miR-4075-5p	1	20	1	20	+	100	0.008	Align
MIMAT0016639	cin-miR-4075-3p	67	85	1	19	+	95	0.020	Align
MIMAT0018085	hsa-miR-3663-3p	14	34	1	21	+	69	2.9	Align
MIMAT0004824	mmu-miR-673-3p	7	21	9	23	+	66	5.2	Align

## Sheet: 4089
Accession	ID	Query start	Query end	Subject start	Subject end	Strand	Score	Evalue	Alignment
MIMAT0016666	cin-miR-4089-5p	1	20	1	20	+	100	0.005	Align
MIMAT0000288	cel-miR-233-3p	46	60	7	21	-	66	3.6	Align
MIMAT0017040	mmu-miR-350-5p	6	21	2	17	+	62	7.7	Align

[truncated: 17 more sheets: 4094, 4098, 4109, 4144, 4163, 4183, 4186, 4187, 4189, 4197, 4200, 5596b, 5598, 5600, 5605, 5609, 5611]
